# Supplementary material for: Convergent generation of atypical prions in knockin mouse models of genetic prion disease
Source: J Clin Invest. 2024 Aug 1;134(15):e176344. doi: 10.1172/JCI176344 (PMC11291267; doi:10.1172/JCI176344)
Supplement: Supporting data values [file jci-134-176344-s236.xlsx]

## Sheet: Fig 1C
kiBVIwt	kiBVIE200K	kiBVID178N
1.0298	1.10591	0.360503
1.01772	1.17477	0.35567
0.952481	1.00564	0.375

## Sheet: Fig 2A
Age (d)	kiBVIwt	kiBVIE200K	kiBVID178N
600	0
600	0				0 = asymptomatic
600	0				1 = symtomatic
600	0
599	0
600	0
600	0
602	0
603	0
603	0
603	0
600	0
600	0
600	0
603	0
603	0
603	0
603	0
603	0
598	0
598	0
598	0
510		1
549		1
600		0
600		0
404		1
583		1
467		1
569		1
600		0
600		0
581		0
600		0
600		0
600		0
600		0
546		1
517		1
441		1
539		1
496		1
560		1
594		1
564		1
603			0
603			0
603			0
603			0
516			1
603			0
411			1
491			1
522			1
557			1
579			1
455			1
600			0
600			0
583			1
462			1
600			0
575			1
568			1
577			1
576			1
589			1
589			1

## Sheet: Fig 2B
kiBVIE200K			kiBVID178N
Males	Females		Males	Females
549	510		491	516
404	496		522	411
583	594		557	455
467			579	568
569			583	576
546			462	589
517			575	589
441			577
539
560
564

## Sheet: Fig 2C
kiBVIE200K									kiBVID178N
Age of disease onset (d)	Kyphosis	Weight loss	Ataxia	Limb abnormalities	Bradykinesia	Tremor	Dermatitis/scratching		Age of disease onset (d)	Kyphosis	Weight loss	Ataxia	Limb abnormalities	Bradykinesia	Tremor	Dermatitis/scratching
404	0	2	1	1	1	0	0		411	2	1	0	1	1	0	0
441	0	1	0	1	0	0	0		455	1	1	0	1	0	0	2
467	2	1	1	0	0	0	0		462	0	1	0	1	0	0	2
496	2	1	0	1	0	0	0		491	1	1	1	1	1	0	0
510	2	1	1	1	1	0	0		516	1	1	1	1	0	0	0
517	1	1	0	0	1	0	0		522	1	1	1	1	1	0	1
539	1	1	1	1	1	0	0		557	1	1	0	1	0	0	1
546	1	1	0	1	0	0	0		568	1	1	0	1	1	0	0
549	1	1	2	0	0	1	1		575	1	1	0	1	1	0	0
560	1	1	0	1	0	0	0		576	1	1	0	1	0	0	1
564	1	0	0	0	0	0	1		577	0	0	0	0	0	0	1
569	1	1	1	1	0	0	0		579	1	1	1	1	0	0	1
583	1	1	1	1	1	0	0		583	1	1	1	1	1	1	0
594	0	2	0	0	0	1	0		589	2	0	0	0	0	1	1
									589	1	0	0	0	1	0	1
0 = absent
1 = moderate
2 = severe

## Sheet: Fig 4B
Hippocampus				Cortex				Thalamus
kiBVIwt	kiBVIE200K	kiBVID178N		kiBVIwt	kiBVIE200K	kiBVID178N		kiBVIwt	kiBVIE200K	kiBVID178N
0.01	0.532	0.089		0.09	0.943	0.354		0.098	1.135	0.336
0.003	0.027	0.142		0.007	0.142	0.258		0.013	0.242	0.128
0	0.053	0.061		0.02	0.094	0.122		0.012	0.033	0.196
0.018	0.126	0.081		0.063	0.117	0.27		0.075	0.501	0.445
0.01	0.243	0.106		0.022	0.62	0.092		0.019	0.736	0.347
0				0.056				0.035		0.217

## Sheet: Fig 4D
Hippocampus				Cortex				Thalamus
kiBVIwt	kiBVIE200K	kiBVID178N		kiBVIwt	kiBVIE200K	kiBVID178N		kiBVIwt	kiBVIE200K	kiBVID178N
1.798	3.961	1.217		0.643	3.404	1.877		0.725	4.234	5.008
1.279	7.315	2.046		0.869	17.852	2.093		0.439	18.76	3.776
1.415	8.082	0.87		0.463	8.123	0.612		1.176	17.442	9.59
1.254	18.6	12.747		0.885	15.372	23.881		0.223	13.841	1.446
1.27	9.106	5.109		0.424	11.921	3.883		0.449	15.36	24.133
0.895				0.646				0.127		4.501

## Sheet: Fig 5C
Time from inoculation (d)	Aged kiBVIwt	Sick kiBVID178N	Sick kiBVIE200K
540	0
540	0
540	0				0 = asymptomatic
540	0				1 = symtomatic
540	0
540	0
540	0
540	0
540	0
540	0
540	0
540	0
540	0
540	0
540	0
540	0
540	0
541		0
342		1
541		0
541		0
541		0
153		1
377		1
541		0
541		0
541		0
342		1
342		1
315			1
357			1
315			1
357			1
295			1
245			1
315			1
295			1
312			1
349			1
341			1
382			1
344			1
344			1
172			1
344			1

## Sheet: Fig 5E
Vacuolation				GFAP
kiBVIwt	kiBVIE200K	kiBVID178N		kiBVIwt	kiBVIE200K	kiBVID178N
0.01	0.104	0.05		1.18	9.608	3.694
0.007	0.088	0.2		0.594	5.45	2.917
0.01	0.259	0.052		1.98	8.988	1.932
0.019	0.077	0.093		5.053	9.585	5.508
0.017	0.104	0.039		1.362	6.463	2.929
0.018	0.156	0.109		1.494	8.884	4.361
0.001	0.022	0.134		2.381	7.252	4.981

## Sheet: Fig 6A
Time (h)	kiBVIwt						kiBVIE200K						kiBVID178N						PrP-/-
0	509	523.667	552.333	534	534	575.667	520	532	577	539.667	540	574	554.667	506.333	529	529.333	539	526.667	527.333
0.0333333	475.333	475.667	487.333	494.333	460.667	502	464.667	488.667	518.333	496.333	510.333	502.667	491.667	485.667	483.667	479.667	489.667	465.333	460.667
0.0666667	426	425	456	457.333	447.667	444.667	428	448.333	471.667	448.667	469.667	441.333	446.667	424.333	434.333	442	445.333	423.667	424.333
0.1	378.667	422	408.667	414.667	414.667	418	381.333	427.333	416.667	421.667	406	421.667	414.667	389	407	412	402.667	404	400.667
0.133333	360	398	388.667	404.333	385	388.333	388	396	405	430.667	390.333	393	389.667	373.667	386.667	391.667	389.667	385	391
0.166667	353.667	388.333	410.667	395	381.667	373	360.667	378.333	390.667	383.333	372.667	393.667	360.333	376.333	367.333	378.333	374.333	387	365.333
0.2	347	349.667	367	369	361	362	354.667	351.667	372	366	356.667	367	346	350	357.333	374.667	370	375	367.667
0.233333	358.333	340	361.667	355	351.333	359	347.333	339	359.333	349.667	348.333	346.333	343.333	349.333	354.333	352.667	353.333	345	345.333
0.266667	325	337.667	346.333	340.667	345.333	343.667	350	341.333	351.333	351	348	345.667	346.333	326.333	327.333	356	351.667	355	343.333
0.3	332.667	333.667	349.667	338	337.667	329.667	327.667	343	339	334.333	345.333	335.667	338.333	340.667	340.333	347.667	352.667	337	336
0.333333	310	322.333	339	350.667	327.333	328.333	319.667	341.667	326	337	330.333	340.333	336.667	326.667	335.667	354.667	350.333	334	339
0.366667	322	314.667	347.333	339.333	335.333	333.667	327.667	322	319.333	324.333	325.333	322	329.667	329	341.333	343.333	325	336.333	329.333
0.4	318.333	324	348	342.333	317.333	317.667	314.333	326.667	331.333	322.333	323.333	320.667	325	329	320.333	338.667	336	334.333	338.667
0.433333	326.667	320	329.667	330.333	320.667	333.333	310.333	331.667	327	327.667	322.333	322.667	313.333	332	329	336	326.333	332.333	340.667
0.466667	311.333	316	322.333	336.667	320	330	324.333	314.667	319.667	317.333	319.667	336.333	320.333	327.667	328.333	331	329.333	340.333	318.667
0.5	309	323.333	308	321.667	342	322	320.333	320.667	323	318	314.333	337.333	320.333	329.667	307.333	337.667	323.667	330.333	325
0.533333	322	301.333	329	336	326	324.667	320.333	321.333	317	343	321.667	328.667	324.333	328.667	321.667	329.667	338	325.333	323
0.566667	322.333	310.667	322.333	316	305.333	313.333	322.333	338.667	308	333.333	328	333.667	313.667	330.667	331.333	330.667	324.333	325	323
0.6	310.667	313	315.333	318.333	333.667	321.333	322.667	317	321	348.333	325.667	313.667	324.333	309.333	317	344.333	320.667	328.667	325.333
0.633333	306.333	317.667	322	324.333	307.333	318.667	324.333	317.667	299.333	316.667	315.333	327.333	325.333	317.333	310	338.333	313.667	326.667	326.667
0.666667	308.667	328.667	332	325.667	305.333	304	324	316.667	314.667	323	321.667	328	310.333	322.333	324.667	329	318	315.333	324.667
0.7	310	298.667	337.667	322	336.667	306	319	321.333	304.667	322.667	320.333	314	312.333	314.667	318.333	327	320	328.333	329
0.733333	313.333	314.667	325.667	317.333	323	306.333	318.667	327.667	315.333	326.667	310.667	326.667	321.667	309	321.333	339.333	320.333	327	324.667
0.766667	305.333	315	325.333	322.333	329	314.333	337.667	314	302.667	327.333	310.333	313	304.667	312	324	330.667	323.667	331	312.667
0.8	312.333	307.333	320	320	325.333	311.667	317.667	307.667	306.667	319.667	318.667	311.333	312.333	313.667	319.667	328	330	321.333	318.667
0.833333	312.333	302	325.667	322.333	316.333	297	326.333	319.333	305.333	311.333	316.667	308.667	317.333	315	319	347	334.333	340.333	339.667
0.866667	323	306.667	325	325.333	311	302	319.333	317	311	336.333	309	324	315	339.333	330.333	326.667	329.333	324	323.333
0.9	310.667	307.333	318	316.333	317	321.333	320.333	327.667	309.333	324.667	320.333	336.667	317.333	313	322	332.667	326.333	350	320
0.933333	309	313.667	314	317.667	305	324.333	302.667	315.667	320.333	319.667	314	321.333	320.333	322.333	314.333	331.333	333.333	337.333	313
0.966667	309.333	308.667	317	321	310.667	317.333	312.667	306.333	308.333	309.667	324	317.667	312.667	321.333	319.333	331	336.667	318	314.667
1	306	291	319.333	318	317	318.333	311.333	313	311	310.333	326	318.333	311.667	321	317	327	327.333	328.667	333.667
1.03333	312.333	298.333	325.667	311.333	303	307	314.667	315.667	315.667	339.333	332.667	312.333	315.667	313	320	344	308.333	327.333	315.333
1.06667	309	306	311.333	309	313	306.667	319.667	316.333	313	320.333	329	312.333	313.667	313.667	321	344.333	356	328.333	320.667
1.1	303	312	315	325.667	331.667	309.333	321.333	310.667	312.333	309.667	318	322.333	312.667	320.667	304.333	333.333	329	329.667	312
1.13333	297.333	304.667	320	332.333	313.667	312.667	317.333	301.333	312	325	325.333	319.333	305.667	325	333	343.667	323	331	335.667
1.16667	307.333	300.333	330.667	314	309.333	322.667	320.333	303.667	307.667	310.333	320.667	331.333	325	317.667	310.667	329.667	328	319.667	331.333
1.2	320.333	306.333	318	336	319.667	304	298.333	319	322	340.667	316	337	300	322	313.333	342.667	316.333	331	326
1.23333	309.667	306.333	318.667	320.333	317.667	305.333	316	311	311	319.333	311.667	328.333	320.667	326.667	306	334.667	336.667	320.333	327.333
1.26667	308.667	305.667	324.333	316.333	325.667	326.667	312.667	314	303.667	344	322.333	314.667	325.667	324.333	316.667	331.667	329.333	333.667	304
1.3	312.667	312.333	315.333	316.333	315	311.333	308.667	305	308.333	313.667	328	316	316.333	325.333	308.667	339.667	315.667	332.333	326
1.33333	304	299	314.667	313.667	319.667	304	322	310.333	300	353.333	312.667	327.333	321	314	309.333	349	324.333	327.667	316.667
1.36667	326.667	303	313.333	323	318.333	303.667	311	324.667	319	325	308.333	311	310.667	317	305.667	333	312	321.333	320.333
1.4	315.333	310.333	318.333	313.333	311.333	323.333	308.667	327.667	304.667	300.667	321	317.667	325.667	331	311.333	334	320.333	322	317.333
1.43333	309	308.667	330.667	318	316.667	305.333	311	330	302.333	307.667	313.333	324.333	314.667	319	314	338.333	308.333	322.333	319
1.46667	301.333	306.333	329.333	329	316.333	312	310.667	320.667	315	317.667	305.333	324.333	308.333	315	311	330.333	322.667	325	315.333
1.5	306	314.667	330.333	309	310.333	312.667	318	325.667	309	305.667	308	321	304.333	329.667	321.333	332.333	330.667	314.667	321.667
1.53333	300.667	309.333	323	317.667	309	318	310.667	313	311.333	314	305.667	327.667	316.667	310.333	327	336.333	320.667	329.667	325.667
1.56667	310.667	296.667	317	307.333	308.667	320	314.333	312.667	299	300.333	321	316	313.667	316	331.667	328.333	315.333	326.333	316
1.6	305.667	305.333	323.333	313.333	307.667	314	316.333	315	317.667	312.667	313.333	336.667	301	323.667	320.667	348.333	316.667	320.667	318.333
1.63333	305	307.667	324.333	306.667	322.667	308.333	311.667	312.667	297.667	320	314	311.667	318.667	313.333	315	332.667	322.333	327.667	319
1.66667	302	296.667	308	310	319	307	321.333	305	315	313.333	304	304.333	316.667	309.667	326.333	344.333	320.667	320.333	312.333
1.7	321.667	301.667	325	309	312.667	322.333	310	325	309.333	310.667	318.333	317	306.667	319	321.333	335	321.667	328.333	322
1.73333	318.333	302.667	329.667	305	315.333	313.333	314.333	316	316.333	351.333	326	315.667	319.333	333	320	337.333	325	327.333	312.667
1.76667	295.667	302	323	308.333	316.667	311	303.333	322	311	314.667	318	319	302.333	305.667	316	337.333	327.333	326	307.333
1.8	314.333	298	326.667	301	302	320.667	314.333	299	307.667	320.333	310.667	312.333	321	314	326.667	348.667	323	314.333	315.667
1.83333	294	289.667	313.667	299	306	304.667	324.667	322.333	308.667	307.333	306.667	314.333	299.667	311.333	321.333	348.333	324.667	332	304
1.86667	310.667	297.667	309.667	324	316.667	304.667	314	306	308	336	310.333	307.667	312	321	315.333	334.667	318	333	311
1.9	304.333	310	305	318.667	307.333	305.667	316.667	313.667	318.667	313.667	304.667	325	305.333	308.667	314.333	343	328.667	330.667	307.667
1.93333	322	316	312.667	312.667	315	316.667	318.333	305.333	306	317.333	318.667	321.333	338	315	323.667	340.333	322.333	347.333	307
1.96667	300	295.667	327.333	310.333	307.333	301	316.333	315.333	319	321.333	325.333	320	311	322.333	318.333	336	326	321.667	308.333
2	317	311.333	311.667	306.333	313.667	315.667	314.667	324.333	308	314.333	315.333	324	318.667	317.333	316	339.333	326.333	336.667	316
2.03333	301	314.667	327.333	311.667	325.667	317.333	312.333	307.333	309.667	314	307	316.667	306.667	304.667	319.333	331	325.667	319.333	325
2.06667	308.333	292.667	323.333	305.667	309.333	308.667	312.667	315	320	307.333	323.667	310.333	312.333	313.333	303.667	338.667	317.667	324.667	318.667
2.1	311	311.667	317	313.333	307.333	319.667	318.667	318	308.333	310.333	313.667	325.333	322	329.667	311.333	344.667	324.667	336	303
2.13333	303.333	300.333	321	306	323	320.333	317.667	307	308.333	297.667	313	321	317.333	322.667	316.333	339.333	318.667	332	329
2.16667	311.333	309	321.667	307.667	319.333	302.333	321.667	309	301	362.333	313	320.667	326.333	324	319.333	328.333	328	325.667	320
2.2	304	304.333	308.667	315	320.667	323.667	312.333	309.333	315	304.667	309.667	327.667	312	323.333	327	339.667	321.667	332.667	306.333
2.23333	314	293	336.667	319.333	300	306	305	322	310.667	306.667	305	311	315	320	324.333	342.667	330	328	308.667
2.26667	299.667	306.333	334.667	312	321.333	311.667	310.333	304.667	314	334.667	324.333	335	307.333	307	318	340.667	323.333	338	311.333
2.3	311.333	294.333	311.667	322.667	323	301.333	327	308.667	311.667	307	326	333	307	315.667	314.333	331	331.333	331.333	317.333
2.33333	308	314	332	314.333	312.333	304	313.333	307	312	299.333	309	324.667	309.333	313	322	336.667	320	332.333	332
2.36667	318.333	303.667	315.333	323.667	330.667	321	299.333	313.667	315.667	318.667	322.333	347.667	314	320	312	335.333	322.333	343.333	314.333
2.4	304	306.333	334.333	324.333	321	319.333	322.667	311	301	323.667	310.667	304.333	323.667	318.333	317	334.667	328	327	317.333
2.43333	319.667	306.333	329.667	313.667	326.667	304.667	314.667	316.667	329	312.667	317.333	319	316.333	311.667	322	335.667	329.667	337	325.333
2.46667	324	309.667	303.333	310.333	308.667	324.333	323	325.333	318	309	318.667	333.333	312.667	324	314.667	341	320	345.333	322
2.5	298.667	301	315.333	320	322	306.667	315	319.333	304	314	311.333	323	306	325.333	314.667	336	323.667	335.667	333
2.53333	313.333	296.333	316.333	318.667	316.333	317	308.667	315.333	314	304.667	333	324.333	315.333	322.333	323.333	330	318.333	336.333	336
2.56667	321.667	302	317.667	314.667	320.333	312	315	323.333	309.667	315.333	312.667	342.333	308.667	312	317	335	336	331.667	327
2.6	305	311	318.667	315	330.667	310	314	310	320.667	317.333	318.333	324.333	318.333	328	314	335.667	325	327	334.333
2.63333	304	312.667	327.333	310	327.333	322.667	319.667	318.333	301.667	325	313	325	308	307	321.333	343	317	320.333	304.667
2.66667	309.333	299.333	325.667	328	316	307.667	329.333	320.333	302	321.667	308	323	326.333	317	321	331.333	322.667	334.333	319.667
2.7	303.333	311.333	329.333	321	320	303.667	321	319.667	310	329.333	304.333	319	313	324.667	303	335	318.667	339	320
2.73333	302.667	310.333	323	305.333	322.667	301	318.667	313.667	306.333	309	318	315	315.667	310	315.333	333.333	316.667	330.333	315
2.76667	303.667	304.667	323.333	320.667	324	304.667	315.667	325.667	307.333	332	313.667	326	307	309	321	341.667	323	331	314.667
2.8	301	305	334.333	317.667	306.333	310.333	303.333	318.333	305.333	315.333	323.667	321.667	310.333	311	304.667	331	325.333	326.333	311.333
2.83333	319.667	297.667	316.333	313	313.667	308	322.333	309	304.333	339.333	320.333	326	310.667	308.667	327.333	346.333	338.667	322	325.333
2.86667	310	302	330.667	305	310	302	316	308.333	300.667	314.333	309	314	308	312.667	320.333	344	316.667	319.667	304.333
2.9	309.667	302.667	325.667	328	312.667	316.667	315.333	318.667	309	317.333	311.333	323	322	318.667	305.333	342	319	359.333	310
2.93333	310	305.667	314.333	329.667	323.333	304.667	307.333	318.333	299	337.667	318	328	307.333	318	304.333	339.333	320.667	338	319
2.96667	308.667	315.667	312.667	317.667	305.667	311	307.333	308.333	311.667	315	313.333	316.667	302.333	312.333	334.333	337	314.667	317.667	323.333
3	314	308.333	317.667	329.333	312.333	304.333	320	300.333	307.333	301	331	326	322.667	313.333	311	330	328	330.333	315.667
3.03333	306	304.333	316	322.667	303	318	312.667	303.667	298.333	305	322.667	319.333	319.333	308	319.333	347	324.333	318.667	306.333
3.06667	303.667	305.333	328	300.333	316.333	314	313.667	313.667	309.667	309	311.667	313.333	311.333	317.333	321.333	340.333	342.333	343.667	307
3.1	314.667	292	312.667	307	317.667	320.333	315.667	310	296	320	308	324.333	323.333	325.333	330.333	329.667	321.333	336.667	319
3.13333	310	304	315.333	314.667	321	311	319.333	303	317.333	308.667	312.333	323.333	312	319.667	309	325.333	318.333	326.667	311.667
3.16667	304.667	299.667	315.667	312	319	318.333	309	306.667	324	296.333	305.333	314.333	300.667	318.333	321.667	339.333	312.333	322.333	313
3.2	302	291.333	314.667	318.333	312.333	308.667	314.333	316.333	313.667	310.667	322.667	304.667	315	311.333	317	334.333	319.667	339.667	315
3.23333	308	306.667	321.333	307.667	328	323	330.333	308	309.667	316.333	310.667	310	317	315.667	301.333	344.333	322.667	331.333	304.667
3.26667	292.667	304	340.667	302.333	305	310.333	318	311	303	314	316.667	323.667	299	313	312.667	343.333	316.333	318.667	293.667
3.3	309.333	308	309	313	308.667	302	315.667	313	293	306	315	313	316	318.333	318	332	310.667	336	303
3.33333	304.667	288.667	304	324.333	316.333	308.667	318.333	315.667	312.333	346	317.667	332	316	321.333	308	334.333	356.333	333	312.333
3.36667	316.667	293.667	321.667	313	315.333	305	319.333	321	306.667	336.667	321	330	308	315.333	318	329.667	342.333	342	310.667
3.4	307	305.667	325.667	305.333	320.333	300.333	318	302	316	314.667	325	324.667	308	315.667	315.333	333.333	323.667	338.333	319.667
3.43333	303	308.333	312	328	313	320.333	313.333	307.333	312.333	327	313	319.333	319.333	314	306.667	334.667	320.333	315.667	334
3.46667	308	304	317.333	306	314.333	308.667	322	309.667	314.333	324	298.333	315	307.667	313.333	313.667	351	319.333	328.667	318.333
3.5	305.667	303.667	318.333	310.333	316.667	322	312	312.667	298.667	314	311	316.333	323	320.333	318.667	343	323.333	336.333	316
3.53333	301.333	301.667	312	320	310.667	321.667	321.667	303.667	301	338.667	317.667	320.667	310.333	312.333	310.667	331.333	325.333	323	321.667
3.56667	320.667	296.333	326.333	310.667	308.333	299.333	311	308.333	319	304.333	315	329	317.667	318	309	338.333	320.667	330.667	320
3.6	308.667	308	320.333	314.667	304	305	312.667	322	313	333.667	311	321.333	301	316	318.667	333.333	317	326.667	329
3.63333	304.333	304	322.667	312	317	309.333	313.667	304.667	311	316.333	310.333	320	296.333	312.333	304	332.667	322.667	315.667	311.667
3.66667	304	302.667	317	316	320	305.667	312	294	305.333	298.333	322.333	325	300	301.667	311.667	342	333.667	318.667	320
3.7	289.333	295	317.333	311.667	305.667	310.333	324.333	304.667	305	319	322.333	325	309.667	315.333	307.333	334.333	330	321.667	301.667
3.73333	306.333	299	312.667	316.667	321	298.667	315.333	315	301.667	317.333	310	306	309	319.333	308	340.667	330.667	319.333	308.333
3.76667	301.333	304.667	321.333	318.667	302.333	318.667	334.333	304	311.333	305	299.333	322.667	313.667	315.333	318.667	335.333	317.667	326	319
3.8	304.667	299	312.333	310.333	316	318.333	326.667	306	317.333	321.333	318	319	308	314	321	332.667	337.667	320.667	304.333
3.83333	297.333	300.333	318.333	311.333	305	310	312	311.333	302.667	306	311.667	309.333	319.667	311.667	325	342.667	319.333	329.667	309.667
3.86667	310	300	311.333	312	311.333	327.667	310.333	316.667	320.333	304.667	306	315.667	324	309	308	339	305	333.667	320.667
3.9	309.667	312.667	335.667	314	325	311.667	320	324.667	314	311	320	326.667	307	318.333	315	343	321	344	325
3.93333	295.333	307.667	320	313.333	322.333	306	308.667	312	314	305	319.333	324	308	303.333	313.667	336.667	324	326	307.333
3.96667	315.667	304.333	321.667	318	312.333	316.667	315	320.667	323	335.667	318.667	333.667	312.333	317	316	345.667	325	336	324.333
4	313	299.333	316.333	319	320.333	313.667	326.667	314.667	321	316.333	302	320.333	309	302.333	312.333	337.333	325.667	324	311
4.03333	321	299	313.667	301.667	326	306.333	316.667	307.333	313	309.333	312.333	329.333	325.333	316	315.667	339	328	316.667	340
4.06667	306	303.333	303.333	304	311	307.667	305.333	312.667	296.667	311.667	304	325.333	314.667	309.667	315	346.333	319	329.333	321.333
4.1	312.333	296	320	320.333	328.333	298	323.667	307	305.667	307.333	309.333	321.333	320.333	308	307.333	335.333	315	314.667	328.333
4.13333	301.333	303.667	318.667	305.667	311.333	307	320	306.667	313.667	324	299.333	309.333	315.667	305	313.667	328	328	334.667	318.333
4.16667	305.667	301	309.667	312	315.333	304.333	322.333	310.333	304.333	311.667	307	322	308.333	313.667	321.333	335.667	334.333	321.333	307.667
4.2	299	300.667	311	307.333	308.333	331	325.333	312	318.333	299.667	313.667	319.333	310.667	297.667	312.333	344.667	319	332	308.333
4.23333	298.667	303	322.333	310	318	310	312	306.333	314.667	315.667	317.333	309	305.333	307.333	300.333	342	334	328	309.667
4.26667	308	295.667	311	320.333	310.333	312.667	334	313.667	304.667	317	318.333	332.667	310.667	314.667	309.333	351	316.333	324.667	322.667
4.3	303.333	296	310.333	325	317.667	304	315	308.333	313.333	299.667	328.667	310.667	319.333	303.333	308.333	344.333	313.333	332.667	305
4.33333	305.333	298	313.333	310	315	305.667	307	300.667	308	326	312.333	331	310.667	302.667	323	335	329.667	333.333	328.667
4.36667	309	308.667	312.333	306	300.333	310.667	324	304.667	310.333	344	304.667	327	309.667	313.333	313.333	343	318.667	335.667	315
4.4	320	300	314.333	306	307.667	309.667	310.667	305.667	304.667	312	306	327.667	300.333	309.667	312	331	323.667	303.667	306
4.43333	299	311.333	315.333	315.667	321.333	303	328.667	301	306.333	308	309.333	324.333	314	317	323	335.667	306.667	340	321
4.46667	309.333	297	327.667	311.333	306.333	319	318	300.667	317.333	338.667	311.667	320.667	300	307.333	319.667	359	317	330.667	318.667
4.5	303.667	300	321.667	311.333	302.333	316.333	316	310.333	322.333	324.667	316	318	320	318.333	309	328	316	334	311.667
4.53333	311.333	304.333	324	309.333	310	307	312	309.333	299.667	299.667	316.333	320.667	298	319	316.333	318	329.333	327.667	319.333
4.56667	313.333	301.667	332.333	320.333	316.333	312.667	316	308.667	318	309.667	305.667	314.667	319	320.667	321	336	324.667	319	307.333
4.6	305.667	313	315.667	302.667	307.667	303	328	304.667	304.333	317.333	303.667	317.333	311.667	319	320.333	349.667	322.667	316	311
4.63333	302.667	293	318	319	320	308.333	320	306	316	322.333	315.667	308.333	316.333	313	316	337.333	331.667	310.667	314
4.66667	314.333	297.333	328.667	305.333	332.667	325.333	323	309	305	310.333	307	305	314.667	319.667	315.333	326.333	328.333	333.667	313.333
4.7	308	304	320	315.333	312	313.667	326.667	314	306.667	300	319.667	315.667	307.333	314.667	314.667	340	312	335.333	315.667
4.73333	298.333	309.333	320.333	316.667	315.333	308	322	310.667	311.333	333.667	295.667	323	312	313.667	317	337	312	333.667	314.667
4.76667	307.667	311.333	318.667	317.667	314	314.333	312.333	316.667	317.333	311.333	311	325.333	308.333	316	301.333	337	321.667	325	334.333
4.8	310.667	309.333	328.667	300.333	309.667	324.667	314.667	313.333	314.333	316.333	311.333	317.667	301.333	312.667	311	327.667	323.667	328.333	301.667
4.83333	298.333	300.667	313.333	313.333	307.333	321	314	302.333	321.667	336	327.667	318.333	302.667	323.333	312.667	333	320.333	322	313
4.86667	305.333	307	319.667	327	325.667	310	313.333	307.333	316	325.333	326.667	327.333	317.333	315.667	315.667	330	331.333	327	306.667
4.9	307.667	313	310.333	308.333	326	315.667	326	305.667	316.667	342.333	321	317	320.333	314.333	310.667	342	332.667	320.667	316.667
4.93333	299	315.333	316	315.667	313.667	313.667	308	313.667	320	310	318.333	338	313.667	303.667	329.667	340.333	321.667	337.667	323.333
4.96667	306.667	306	327	322.333	316	304	318.667	313.333	309.333	308.667	312.333	323.667	313	304.667	315.667	332.667	325.667	326.333	319
5	318.667	297.667	325.667	327.667	319.667	313.333	315.333	301.333	322	314.667	314.667	327	307.667	320.667	327	324.667	328.333	331	315.333
5.03333	321.333	302.333	313.667	317	320.333	311.333	327.333	301	326.333	314	311	349	308.333	315	321.667	344.333	322.667	329	316.333
5.06667	298.667	306.333	320.333	312.667	312.333	316	319	311.667	319	321.667	320.333	340	319.667	314.333	328.667	336.667	330.333	339	316.333
5.1	309.667	301	314.333	306	321	305	321	314	308	318.333	324.333	320.667	322.333	329	314.667	334.333	317.333	338.333	314
5.13333	306.667	306	319.333	312	313	312.667	314.333	312	309.333	323	316.667	340.333	323.333	308.333	311.667	345	328	326	309.333
5.16667	308.667	304.333	309.667	311	317.667	311.333	317.333	317	320	355.333	312.667	311.333	317	310.333	312.333	331.333	316.667	316.333	310.667
5.2	306	306.333	328.667	318.333	307	309.333	314.667	311	319.333	330	317.333	327.333	313.333	311.667	325	336.333	338	317.667	324.333
5.23333	309.667	298	310.333	317	311.667	310.333	310.667	311.333	329	321	307	320	307	305.667	309	345.667	331.667	329.333	305.667
5.26667	305.333	299.667	308.667	317.333	315	316.667	330	321.667	316	313	318.667	353.667	306	315.333	306	330.333	323.667	350.667	312
5.3	302	304.333	315.667	308	316.333	312	335.667	311.667	306.667	309.333	309.667	316.667	316	315.667	312.667	345.667	328	336	319.333
5.33333	302.667	315.333	319	311	315.667	314.667	325	319.667	322	312.667	307	323	308.333	305	313.333	341	318	326	312.333
5.36667	291	286	313.333	316.333	322.667	321	323	315.333	308.667	300	307	315.333	308	297.333	302.333	335	330	318.667	316.667
5.4	311.667	313.333	326	317.333	321.667	305.667	318.333	308	301	324	299.333	313.333	305.333	318.333	308.667	333.667	352	332.333	328.333
5.43333	308.667	294	327.333	321.667	303	316	318.667	315	312.667	308	326.667	325.333	313.667	308.667	324.667	331.333	320.667	329	322.333
5.46667	305	302.667	317.333	313.333	313	305.333	317.667	321.333	317	312.667	310.667	335	311.667	312	320.333	325	334.333	334.667	322.333
5.5	305.667	297.333	300	313.333	304.333	324.333	325.667	306.667	310	295	317.667	320.333	309	324.333	306	336	323.667	321	322.667
5.53333	299.333	305.333	320.667	315	321.333	306	314.667	310.667	302.333	326.333	322.667	318.333	306.667	318.333	316.333	322	323.333	327.667	313.333
5.56667	306.333	305.667	314.667	305.667	313.667	312.667	313.667	318	303	312.667	305	324.333	316.333	303.667	306	325.667	324.333	346.333	310.667
5.6	315.333	297	328	318.333	318.667	311.333	313.333	304.667	318.667	316.667	319	317.667	316.333	309.667	313.667	321.667	319.333	333	316.667
5.63333	312.667	305.667	323.667	309.333	324	300.667	316	297.667	323.333	310.667	314.333	323.667	302	308.333	321.667	335.667	319.333	330	331
5.66667	308	308	316.667	316.333	297.667	311	315	309	321.667	309.333	320.333	319	295.333	305	305.333	338	319	327	315.333
5.7	300.333	295.333	306.667	321.333	323.667	307.333	316.333	326.667	323.333	336.667	302.333	323.667	322.667	303.333	312.333	333.333	330.333	324	323
5.73333	303	296.667	312.333	307.333	314	301	310.333	308.333	303.333	318	308	325.667	306.333	302.333	319	321	330.667	323	332
5.76667	320.667	301.333	328.333	323.667	319	315.333	311.667	306	305.667	313.333	308.667	335.667	312	326	298.667	327	320.667	318	314.333
5.8	322	298	315.333	317	327.333	307	314.333	313.667	307.333	321	310.333	311.333	307.333	308.333	308	345.333	329.667	318	312.667
5.83333	305.333	308.333	318.333	313	318.333	317.667	319	324	316.667	313.667	306.667	317.667	310.667	320.667	303.667	330.333	331	327.667	317.667
5.86667	304.333	303.333	309	317.667	310	314.333	309	316.667	313	314.667	311	332.667	295.333	301.333	309.667	327.667	323	335.333	317.667
5.9	318.667	288	330	314.667	322.667	309.667	314.333	316.667	306.667	317.333	314.667	322	316.667	315.333	319.333	328.333	329	328	315
5.93333	306	297	315.667	327	321.667	317.333	324.333	316	317	309.333	316.667	320	313.333	311.667	315.667	339	318	320	313
5.96667	317	296	309.333	305.667	307	316.333	299.333	297	315.333	315.333	327.333	313	317.333	305.333	310	350	329	318.667	322.667
6	300.333	304	306.667	308.667	315.667	317.333	315.667	302.333	326.333	345.667	317	311.333	319.667	314	325.333	341	317.667	339.667	317
6.03333	309.667	316.667	323	312.333	324	319.667	333	313.333	319.667	317.333	315.667	321.667	309.667	316.667	311.333	338.667	320.333	326.667	329.333
6.06667	305.667	308.667	338.667	321.333	336.333	322.667	325.333	317.333	315.667	321	311.667	306.667	306.333	309.667	315	333.667	345.333	319.333	325.667
6.1	304.667	305.333	315.333	316.333	318	304.333	318.667	308	311.667	312	306.667	325.333	313.667	313	310.667	339.333	312.333	329	314.667
6.13333	315	306	320	323.333	323.667	322.333	316	318	313	308.333	321.333	324.667	303.333	316.667	324.333	329	326	325.333	322
6.16667	305.667	305.667	320.667	320.333	312	330	325	314	321	344	325.667	321.667	311.333	309.667	321	343.667	330.667	319.333	308
6.2	299	305.667	333.333	314.333	314	325.333	320.333	313.667	320.667	310.333	308.667	323.667	298.333	323	313.333	347.667	328.667	317	322.333
6.23333	312	308.333	324.667	319.667	317.333	308.667	309.333	313	321.667	316	306.667	314.333	312.667	322.333	315	327.333	316.667	319.667	331
6.26667	329.667	315	314.667	314.333	309.333	307.333	311.333	323.333	326	321.667	327.333	323.333	306.667	321.667	315.333	344.333	326	338	310
6.3	303.333	309.333	313.333	321.333	303	323.333	315.667	317.667	325.667	318.333	320.333	330	312.333	304	313.667	332.667	326.333	335.333	317.333
6.33333	313.333	310	312.667	314.667	332	321	322.333	321.333	311.333	334	313.667	331.333	309.667	316.333	307.667	341.333	337.667	330.333	329.667
6.36667	313	313.333	316.333	324.667	314.333	297.667	317	298.667	323	325.333	315.667	312	310	313	323.667	350.333	329.667	326.667	331.667
6.4	299	306.333	330.333	309	323.333	326.333	311	327	317.333	309.333	313.333	330.667	318.667	319.333	327.667	335.667	337.667	335.333	321.333
6.43333	294	308	308.333	309	316.667	306.667	320.667	309	315.667	312.333	314.667	315	311.667	318	322.333	348	329.333	331.333	327.667
6.46667	300	309.667	309	310.333	311.667	317.333	316.667	310.333	308.667	312.333	320.333	328.667	305.333	313.333	316	322.333	329.667	332.667	320
6.5	305.667	308.333	319.667	316.333	324	317.333	320.333	318.667	330.333	312.667	305.667	334	314	315	315.667	335.667	329	324	325.667
6.53333	294.333	312.333	310.333	316	311.667	312.667	317	306.333	312.667	327	313.667	322.667	309	313.333	314.333	336.333	319	334.333	314.333
6.56667	315.333	294	319.333	308.667	305.667	311	319	320.667	329.333	327.667	305.333	309	318.333	312.667	310.667	341.667	309.333	317.333	317.667
6.6	300	299.333	309	322.667	309	316.667	313	314	323.333	312.667	314	328.667	323.333	307.667	319.667	331.667	333	321.333	317
6.63333	301.333	296	303.667	322	324.667	306	307.667	307	314.333	318	310	324.667	303	302.667	306.333	333	332	322.333	314.667
6.66667	300	305.333	318.333	327	306	317.667	319	308.667	317.333	345.667	309.333	324	301	317.667	314.667	321.333	328.667	313.667	316
6.7	305	303	305	316	323.333	314	316.333	315.667	333.667	340.333	316	306.667	315.333	311	320.333	325	338	330.333	315.667
6.73333	303	303.667	314	316.667	309.667	315.333	320	310.333	314.667	317.333	304	324.333	316	306	303	338.333	312	322.667	310.333
6.76667	306.333	302.333	326.667	304.667	314.667	309	322.667	300	323.667	326	310.333	310.333	307.333	306.333	319	336.333	313	328.333	322.333
6.8	313.667	302.333	302.333	321.667	325.667	317.667	321.667	307.667	325.667	321.667	312.333	322.333	315	311	323.333	328	319.333	326.333	332.333
6.83333	319.667	312.333	310.333	308.333	318.333	303.667	321.667	311.667	328	310	312.667	307.667	323.667	318.333	308.333	340	331.333	329.667	320.667
6.86667	302.333	300.333	321.667	300.667	310.333	323	327	299.667	321	317	319	313.667	310	309.667	317	317	328.333	313	317.667
6.9	289.667	302	321	303.333	298.333	306.667	332	311	326.667	319	311	313.667	327.333	307.667	319	328	335.333	327	329
6.93333	292	305	315	317	311.333	316.667	329	306	322.667	319.333	318.667	329.333	323.667	313.333	324.333	340.333	321	320.667	315.667
6.96667	299.333	290.333	321	325.667	315	320.667	328.667	304.667	326.333	301.333	313	322.333	311.667	317.667	327.333	343	327.333	309.333	315
7	308.667	299	305.333	321.333	307.667	307.333	311.333	308	324.333	331.333	310	326.333	307.667	318.333	315.333	345	326.667	330	316.667
7.03333	302	309	304.667	313	309.667	314.667	325.667	311.667	315.667	319.333	311	321.667	312.667	312.667	314.333	332.667	309	320	314
7.06667	309	308.333	308	308	309	315	323.333	312.333	328	302.667	314.667	328	317	312	303	329	315.667	311.333	317
7.1	299	300.333	322.333	316	308	321.333	312.667	307.333	314	310	327.333	313.667	319.667	320.667	311	332.667	339.667	316.667	324.333
7.13333	303	301.333	332.667	317	313.667	314.667	317.333	310.667	332.333	310.333	310.333	320.333	322.333	316	319	345.333	314	317.667	310.333
7.16667	305	305.667	329.667	311	300.333	321.667	320.667	324.333	326.333	318	320.667	313.667	316.667	308.667	305.667	339.667	318.333	318.333	319
7.2	306.333	299	305	311	291.667	313.333	329.667	312	335.333	327.667	306	309.667	325	306.667	324.667	344.333	328.333	327.333	320.667
7.23333	315	306.667	310	318	307.333	309.667	315.667	306.667	313.333	313	300.667	334	327.667	313.333	313.667	336.667	304.333	314	310
7.26667	304.333	297.667	316.333	304	317	315.667	326.667	314	333.333	328	313	313	323.667	310.667	317	338.333	324.667	317.667	323
7.3	301.667	297.667	319	314.333	322	315	319.667	316	324.667	304.333	305	317.667	331	314.333	310.333	341	332.333	309.333	321
7.33333	295	297.333	311.667	316.333	306.667	317.333	316	306.333	335	312	316	321.333	314.333	313.667	311.667	338	315	307.667	318.333
7.36667	317.667	306.333	330	310.333	312	322	321.333	304	334.333	311.333	303.667	321.667	333.667	303.333	306.667	348	325.667	323.667	316.667
7.4	294.667	303	322	309	317.333	322.667	327.333	304.333	319.667	309.667	306.333	323.333	311.667	319.667	306.333	327.333	324	327	317.667
7.43333	304.333	300	316	325.667	315.333	333.333	319.333	315.667	326	314	309	315.667	316	306	321.333	345.333	326.333	326.333	322.333
7.46667	297	300.333	335	310.667	307.667	322	320	298.667	316.667	313	312.333	319	319	313.667	314	332.667	329	321	326
7.5	293	297	315	307.333	300	316.667	322.667	307.333	320	319.667	316	313.333	323.667	299.333	315	347.667	333.333	320.667	322
7.53333	298.667	294	320	315.333	299.333	311.667	331.333	305	334	306.333	310	321.667	321	319	318.333	333.667	322.667	305.667	324.333
7.56667	294.333	320.333	305.667	325	297.667	319	310.333	310.667	318	308	306.667	312	322	309.333	313.667	338.333	325.333	325.667	304
7.6	298.333	312	311	322.667	319	326.667	307.667	306.667	327	313.667	317.333	320.333	320.333	303	309.667	336	320.333	324.667	307
7.63333	307.333	299.333	308.667	298.333	306.667	319	316	309	323	316.667	314.333	328	315	312	314	336.333	345	322	311
7.66667	295.667	307.333	320.333	319	319.333	317.333	322.667	305	316.667	314	314.667	317.333	323	316	320.333	327.333	327	321.667	318.667
7.7	302	301.333	317.333	313.667	314.667	310.333	315	306	335.333	321.667	307.333	320.667	315.333	306.333	305.333	324.333	326	308	313
7.73333	297.333	311.333	322.333	313	311.667	318.667	322	315.667	317.333	312.667	304	315.333	319.667	300.333	307.667	332.333	332.667	322	315.333
7.76667	300.667	299.333	326.333	317	302.667	333	308.333	295.667	326.333	309.333	312	327.333	309.667	306.667	321	329.333	327	331.333	314.333
7.8	307.667	304.667	336	312	312.333	320.667	316.667	310.667	322.333	301	308.667	316	312	312.667	315.667	340.667	332.333	317	308.333
7.83333	306	306.333	322	332.333	320	331	317.667	301.667	335.333	320	299.667	327	322	304	307.667	336.333	318.667	315	317
7.86667	299.333	303	323	319	310	311	314.667	301	309.333	322	298.333	309.333	303.333	303.667	302.333	341.667	338	325	322.667
7.9	305.667	306.667	312.333	313	310.667	313	321.333	312.333	321	303.333	316	335.667	308.333	312.333	313.333	335	321	326.333	327
7.93333	314	300.333	315	313	322.333	320.333	314	306	327.333	316.333	325.333	314	317.333	312.333	323.333	324.667	323.333	313	338.667
7.96667	298.667	304	321	320.333	316	325	312.333	302.333	329.667	316.333	311	329.667	315	301	318.333	329.667	327.667	346.333	323.667
8	299.333	307	308.667	319.333	305.333	321.667	310	313.333	323.667	323.667	317.333	331	307.333	316.667	314.667	343	319.667	333	321.333
8.03333	296.667	309	326	325	308.667	321	321.333	299	330.667	320	310	338.333	316.667	306.667	318.333	337.667	348	337.333	323.333
8.06667	299	302.667	310.667	323	301.667	316.667	317.333	298.667	332.333	320	326	310.667	305.667	309	307.333	329	329.667	300	314.333
8.1	300.333	298	315.667	318.333	309	327.333	312.667	309.667	322.333	314.667	322	324	326	306.667	307.667	321.333	321.667	322	316.333
8.13333	296	321.667	321.333	320.667	321.333	324	331.333	316	309.333	307	317.667	328.667	317.667	310	314	334.667	341.333	314	312.667
8.16667	308	311.333	341.333	317	312	328.333	332.333	304.333	321.667	340	314.667	327.333	326.667	306.667	314	334.333	335.333	350.333	317.333
8.2	297.333	310	319.667	307	329	314.333	326.667	315.333	329.333	322	316	316.667	312	310.333	316.667	333.667	334	332.333	314.667
8.23333	309.667	301.667	318	311.667	304.333	318.667	318	291	326.667	312	312.667	332.333	305	313.333	312	333.333	332	333	310.333
8.26667	307.667	311	318.667	309.667	304.667	318.667	322.667	311	316.333	319	304	328	318.667	310.667	319.667	339.667	348.333	321.667	314.667
8.3	302.667	287.667	310	310.333	310	319.333	323	311.333	329	311.333	305	328.333	328	307	325.333	318.667	313	326	328.333
8.33333	299.667	301.333	310.333	321	309.333	319.667	327.333	310.333	319.667	337.333	308	318.333	312	309.333	297.667	331.667	311.667	328.667	318.333
8.36667	298.333	288	317.333	315	307.333	325.667	324.667	304.333	333	310	324	321.333	327.667	312.667	307.667	326.667	326	326	320.333
8.4	296.667	299	318.333	310.333	321	323.333	317.667	322.667	317	363.333	320.667	312.667	321	302.333	312.333	335.333	318.333	315	333.667
8.43333	297	309.667	309	313.333	302.667	315	319.333	301.333	325.333	316.667	327	316.333	308	307.667	310.333	326.333	328.667	325.333	325.333
8.46667	305	309	334.333	316.667	323.667	327.667	328.333	308	332.333	322.333	320.667	320.667	314	304.667	313.333	343.333	333	315.333	326
8.5	298	304.333	336.667	311	324.333	326	319	303.667	338	334	311.333	327	314.333	301	304	339.333	314.333	313.333	318.667
8.53333	303	294.667	321.333	330	314.667	324.333	326.333	317.667	348	324.333	318	317.333	316.333	305	327.667	342	337	313	313
8.56667	292.333	301.333	311.667	324.333	314	318.333	336.667	305	330.667	317.667	312.333	321.667	330.667	318.333	317.667	338.667	335.667	336	323.333
8.6	294.667	296.667	317	317.333	316.333	310.667	331	305.333	324	329	317.667	320.333	312	294.667	323.333	340	320.333	327	319.333
8.63333	305	302	330.333	325	314.333	321.333	334.333	324	330.333	328.667	326.667	318.333	313.333	310.667	320	337	317.333	326	323.667
8.66667	295	311.667	314.667	310.667	314.667	322	317.667	309	316.333	309.333	334	316.667	318.333	305.667	319.667	339.333	328	332.333	315
8.7	309.667	308.333	317	315.667	316.333	321.333	317.667	311	332	314	303.333	316.333	319.667	317.667	309.333	336.333	336.333	321.667	319
8.73333	312.333	310.333	328	323.667	304.333	325	316.667	296	324.333	308.667	311	319.667	314.667	305.667	321	348.333	321	344	317.333
8.76667	314.667	312.333	313.667	316.333	314.333	322.333	307	303.333	321	332.667	312.333	319.667	313.667	304.333	307.333	336	325.667	316.333	325
8.8	308	301.333	327.333	317.667	308	319.333	321.333	319	315.333	304.333	313	321.333	316.667	302.333	312	342	329	320	320.333
8.83333	290.667	302	326	322.333	316.333	322.333	311	300.333	326.333	323	316	311.333	312.333	305.333	321.667	324	325	327.333	311
8.86667	305.667	309.333	323.333	314.333	326.333	322	312	308	318.333	318.333	312	314	309	312	303	331.333	333.667	326.333	327
8.9	302.667	321	310.667	321.333	320.333	347	312.333	306.667	318	311	309	328.333	317.333	308	319.667	336	320.667	333.667	324.667
8.93333	311.333	297	318	313.667	311.667	333.333	314.333	299.667	329.667	318	314.667	317	307.667	301.333	311.333	334	333.333	334.667	314.333
8.96667	295.333	313	326.333	322.333	326.667	322	310	304.667	328.333	317.667	324	316.667	307.667	316.667	310.333	347.667	339.667	329.667	335
9	297.333	314	312	314.333	312	325	320.667	313.333	332.667	310.667	313.667	316	324	310.667	305	343.333	319.333	308.333	330
9.03333	299.333	309.667	323.333	321.333	317.333	318.333	317.333	305.333	330	323	320	322.333	316	313.333	316.667	342	332.667	321.667	328
9.06667	306.667	303	325.667	327.333	328.333	319.333	309.333	311	323.667	308	304	324	317	312	319.333	337.667	343.333	332.333	308.333
9.1	287.667	315	321.667	320.333	318.667	325.667	313.667	298.667	330	314.667	308.333	330.667	314	313.333	313.667	339	333.333	317.333	325
9.13333	298	308.333	328.333	314.333	309	332.667	310.333	308.667	328	334	308.333	323.333	314.667	309.333	316	324.667	324.667	325.333	324
9.16667	305.667	309	321.667	318	313	324.333	320	297	332.667	305	312.333	322	317	308.333	323.333	341.667	323.333	319.333	313
9.2	309.667	304.667	321	300.667	306	324	310.333	294.667	323	325	309.333	315.667	320.667	315	313.667	332	338	315	312.667
9.23333	303.333	299.667	319.667	313	332.333	322.333	340	313.667	318.333	322.667	318.333	318	314	309.667	312.667	329	331.333	320	318.333
9.26667	297	305.667	306.333	324.333	322.667	320	317.333	308	325.667	332	306.333	321	315	304	322.333	327.333	324	327.333	323
9.3	304	300	321.667	322	312.667	313.667	318.667	318	324.667	326.333	313	325.667	304.333	315.333	328.667	347.333	334.333	333	328
9.33333	301.333	302.333	325	326.667	318.333	332.333	304.667	316.333	327.333	346.667	315	324	312	324.667	316.333	333	338	338.667	316.667
9.36667	300.333	294.333	329.667	331	311.667	314.667	314.333	309	333.667	305.667	320.333	329.333	327.333	318	315	339	329	330.333	301.667
9.4	295	307.667	330	307.333	321.667	316.667	311.667	316.667	329.333	318	323	312.667	332.667	313.333	317	347	336.333	320.333	330.667
9.43333	303	303	330	323.667	309.667	333	314.667	302.333	313.333	325.667	330.667	324.667	318.333	301.667	306.333	338.333	326.667	342.667	328
9.46667	296	316.667	320.667	316	319	330.333	323	312	329.667	334.667	316.667	326	313.333	319.667	318	327.667	320.333	334	318
9.5	312	301.667	316.667	327.667	310.333	330.667	312.667	307.333	319.333	332.667	307.667	327.667	312.667	313.333	314.667	337	333.667	338.667	321
9.53333	304	305.667	304.333	318.333	300	313	314.667	306.667	328.333	332.667	322.667	326.333	310.333	319	329.333	349.333	332	324.333	325
9.56667	308.333	296	315.333	323.333	312.667	316.667	304.333	307	329.667	328.667	323.333	313.667	322.667	302.667	326.667	341.333	342.667	331.333	314
9.6	289.333	303	312.333	309	309.667	320.667	308	316.667	324	345.667	307.333	328	304.667	323.667	315.667	337.333	321.333	333	312.333
9.63333	295	305.333	320.667	327.667	328.667	311.333	311.667	314	325.333	314	320.667	323	318.667	301.667	320	336.667	332	330.667	321
9.66667	301	293.667	321	316	318	325.333	307.333	315.667	327	321.667	317.333	312.667	324.667	308.667	321.333	338	334	335.667	322.333
9.7	308.667	302.333	307	319.333	313	322.333	315	311	319.667	317.667	316.667	334.333	309	318.333	338	340.333	321.667	326.333	313.333
9.73333	307.667	293	314	322	311.333	325.667	309.667	319	332	305	301.667	325.333	311.667	305.333	310.333	337	322.333	335.333	310.667
9.76667	296.667	286.667	313.333	313.333	297.333	329.667	322.667	312.333	317.333	323.667	323.667	321.667	317	306.333	314	341.667	337.333	314.333	317
9.8	288.667	309.333	321.333	316.667	303	323	318	319.667	320.333	336.667	331.333	324.667	312.667	319	318.333	333	331.667	326.667	320.667
9.83333	286	316.333	315.333	318	312.667	323.667	306.333	317.333	314.667	301.667	310.333	340	308	299.333	308.667	339.667	330	321.667	322
9.86667	308.333	308.667	305	324.667	313.667	320.333	327	314.667	319	314	327.667	326	322	312.667	328	340.333	328.333	331	311
9.9	301.667	306.333	319	310	327	329	304	331	322.333	304.333	316.333	312	321.667	317.667	312	347	324.333	328.333	317.667
9.93333	301.333	305.667	325.333	319.667	301.667	314.333	324.667	312	337	309.667	324.333	321	319.333	313	322.667	348.333	327.333	322.333	325.333
9.96667	298.333	324	322.333	315.667	305.333	322.667	307.333	310.333	330.667	312.667	325	321.667	320.333	301	323	346	343	322	321
10	306.333	312.333	330.333	330.333	310.667	326.667	312.667	313	328.333	306.667	327.333	326.667	321.333	304.333	327.667	341	342.333	321	324.333
10.0333	298	309.667	317.333	322.667	315.333	336.333	322.667	336.667	332.667	304	315	322	315.667	306	322.333	324	319	325.333	327
10.0667	299.333	314	335.333	326.667	326	336	316	308.333	321	329.333	326	325.667	321.667	313.667	340.333	337.667	335.667	319.333	329.667
10.1	296.333	321.333	314.667	330	325.333	316.333	307	309.667	313.667	312.667	330.667	322.333	314.333	307.333	331.667	342.667	337	331	336
10.1333	301.667	304.667	307	317.667	324	323.333	315.333	318.333	327.667	317.667	324.333	332.667	316	310.667	311.333	339.333	343.333	318.667	311
10.1667	301.667	299.333	323	317.333	321	316.333	310.333	309	331.333	311.333	322.667	331.333	319.333	311.333	323.333	332	319.333	343	323.667
10.2	296.333	318.333	313	314	321	325	311.333	314.667	323.667	315.333	329.333	320.667	320	319	319	340	317	326	321.667
10.2333	304.333	312	324	334	327.667	322.667	321.667	299	325	319.333	311.667	325.333	324	303	317	332.333	330	320.333	328
10.2667	292	314	324	319.667	317.333	332.333	310	314.333	331	330.333	310	329.667	309	310.333	306.333	324.667	333.333	341.667	312.333
10.3	303.667	312	324.333	329.333	316.333	314	327	303.333	327.667	327	329.667	322.667	327	306.667	325.333	346.333	335.667	335.333	330
10.3333	308.667	317	335.333	316	321	328.333	310.333	310.667	323.667	316.667	325	328.333	318	306	316	340	335.667	320.667	308.667
10.3667	300.333	304	320	316	315	309.333	330.333	300.667	326.667	318.667	318.333	330.333	319.333	309.333	319	340	327.333	330	323.667
10.4	296.333	318.667	324	309.667	323	324.333	318.333	308.333	325	327.333	321.667	331.667	322.333	305.667	310.667	346.333	348.667	333.333	323
10.4333	296.333	302.333	323.333	323.333	329.667	325.667	304	313	324.333	327	327.667	330	318.667	310.333	310.333	334.667	330.333	330	324.667
10.4667	310	313	332	312.333	312	329.667	321	322.667	316.667	329.333	325	327	324	311.667	319.667	350	333	333.333	312.333
10.5	302	307	320.333	323	320.667	316.667	312.667	316	323.667	310.667	327	333	309.667	318.667	321	341	330.333	335.333	334
10.5333	307	311.333	315	317	324	326.333	312	309.333	326.333	329	320.667	325	315	305	322.333	338	328.333	356.667	327.667
10.5667	303.333	309	328.667	323	333	325.333	306.333	312.333	321	322.667	333	321.333	322.667	314.667	332.333	347.667	333.333	321	314
10.6	316	309.333	325.667	324.667	336.333	321.667	319.667	310.667	322.667	311.667	333.667	349.667	326.333	307	324.667	331.333	346.333	338.333	309.333
10.6333	308.333	314	333	320.667	328.333	320.333	318.667	312.333	326.333	315.667	326.333	342.333	327.667	311.333	315	345.667	316	337	311.333
10.6667	310	302.333	339	314.667	324.667	315.333	316	312.333	319.667	328.333	322.333	326	304	308.667	318	331.333	324.333	330.333	316.667
10.7	295.667	310.333	327.667	317.333	330	316.333	314	307.333	316.333	342.667	335.333	332	324	315	316.667	346	324.667	333	318
10.7333	308	309.333	339.333	317	319.667	326	319.333	313	315.333	332.333	312.667	322.333	315.667	310.333	312.667	334	344	319.333	309
10.7667	299.333	292.667	318.333	310.333	311.667	316.333	322	316.667	326	312.667	312.333	316.333	317.667	306.667	325.667	327.667	308	337	317.667
10.8	304.333	314.333	330.667	317.333	320.333	314.667	314	307	309.667	310	321.333	327	330.667	314	325	348.667	340.667	328.667	319.667
10.8333	305.333	299	319	323	317.667	320.667	309	310.667	320.667	322.667	322.667	319.333	323	321	311	336.333	330	324.667	313.667
10.8667	314	311	321	327.667	327.333	329.667	300	306.667	319.667	318.667	308.667	322.333	313.667	311.333	314.667	348.667	345	318.333	320
10.9	306	303.333	315.333	313	328	310.667	317.667	325.667	321.333	335.667	326.667	323.333	307	317.333	333.667	333.667	321.333	326.333	334.333
10.9333	301.667	299.333	328	312	326.667	328	298.667	316.333	332.667	305.667	320	340.333	322.333	314	317.667	331.667	330	330	326.667
10.9667	317.667	298.667	319.667	318.333	321.667	321.667	308.667	312	322.333	325.667	320.333	320.667	334.667	306.667	315.667	326.667	343	336	319
11	301.667	302.333	327.333	322	318.333	330.333	312	324	329.667	320.333	332.333	322	321	310.667	309	355	346.667	335	313
11.0333	298.333	295.667	333.667	310	331	322.333	317	316.333	313	313.667	319.667	319	310.333	318	309.667	340.333	323.667	336	325
11.0667	306.333	307.667	326.333	312.333	325.333	329.667	312.667	322	314.667	322.667	332	323	333.333	302.667	305.333	331.667	325.333	340.667	312.333
11.1	303	302.333	328.333	314	316.667	328	316.333	306.667	325	306.667	313	340.333	327	301.667	325	331.333	345.333	327.333	320.667
11.1333	301.333	299.667	319	311	321	320	318.333	313	321	314.333	326.667	324.333	318.667	314.667	317	337.333	329.667	325.333	315.333
11.1667	305	301	326	320	314.667	323.333	309	303.667	316.667	318	330	328	320.333	328.667	327.667	334.667	332.667	328.667	318.667
11.2	300.667	307.667	318.667	319.333	312.333	319.667	318.667	315.333	325.667	311	323.333	331.333	315.333	316	324.667	341.667	340	320.667	333.333
11.2333	299.333	313	325.333	322.667	323.667	313.333	313.667	326.333	318	320.667	317.333	332.333	316	309.333	327.333	337.333	328.333	354.333	330
11.2667	311.667	308.333	326.667	320.667	323.667	320.667	324.667	308.667	323.333	327	336	316.667	314.667	308	317.667	355.333	344.333	334.333	323
11.3	304.667	316.333	322.333	319	312.667	326.333	321.333	321	322.333	316.667	334.333	338.333	319.333	299	322	349	326	334	311
11.3333	305.667	309.667	321	319	328.667	329.333	315.667	316.333	320.333	317.333	328.333	330.667	326.333	318.667	318.667	338	339.667	316.667	329.667
11.3667	310.333	315	331.333	313.667	326.667	319	310.667	315	311.667	313.667	319.667	325	324.667	313.333	317.667	345.333	330.667	327	329
11.4	308	303.667	318	324	332.333	329.333	311	312.667	313.333	336	312	338	318.667	309	316.333	337.667	340	323.333	319
11.4333	313	305	317.667	315.667	313	328.667	321.333	320.667	311.333	331.333	328	332	314.333	318.333	325.667	333.667	333	336.333	330
11.4667	309	314	330.333	317	318.667	324.333	330	317.333	327.667	320.333	315	331.333	317.333	321.667	327.667	340.667	343	333	330
11.5	296.667	312.333	312	318.333	321.333	335.333	306.333	324.667	323	314.333	320	330	326.333	313.667	318.667	331.333	324.667	323.333	328
11.5333	302.333	315	330	311.667	335.667	329	316.333	306.667	327	311	325.333	335.333	323.333	313	324	347.333	329.667	325	308.333
11.5667	312.333	318.667	322.667	319.333	320	315.667	308.667	310	324.333	317.333	320.333	322	325	304	321.333	339	335.667	331.333	324.333
11.6	305.333	300.667	319.333	319.667	318.333	329	309.667	324.667	321	335.333	320.667	331.667	313	307	325	347.667	325.667	326	323.333
11.6333	312	299	316.333	318.333	327.333	325.667	317	319	306.667	323	327.667	327.667	319.667	301.667	317.333	341.667	332.667	337.333	313.667
11.6667	314	314.333	327	323.333	314.667	321	317	323.333	325.667	326	325	328	316.333	303.333	325.333	343.667	327.333	320.333	316
11.7	301.333	306.667	324.667	310.667	324.667	318.667	310.333	320	320.333	304.333	319	323	324	320	314	336	329.333	318.667	327.667
11.7333	296	299.667	332.667	314	333.333	311.333	317	327.667	321.333	309	315.333	324.333	310	309	319	342	326.667	338.667	319.333
11.7667	297	297	322.667	310.667	340	320.667	318	309.667	329.333	325.667	317	319.667	325.333	298	322	339.333	334.667	326.333	312.333
11.8	315.667	304.667	323.333	317.333	336.333	325.333	310.333	311	319.667	339.667	320.333	335.667	327	315.667	307.667	339	331.333	329.667	323.667
11.8333	303.333	302.333	328	313	322.333	325.333	317.667	299	314.667	306	324	328.667	315	300	326.333	326.333	331	332	323
11.8667	300.333	302.333	326	315	328	327	316	319.667	326.667	314.333	317.667	337.333	320.667	311.333	315.333	332	336.333	333.333	319.667
11.9	292.333	315.333	323.333	310.333	327	315.667	330	309	324.667	323.667	336.667	307.333	316	308	317	341.333	323	329	337.667
11.9333	311.333	309	326.333	313.667	321.333	313.333	310	306.333	328	323.333	339	332.667	324	299	320.667	349.333	331	336.333	317.333
11.9667	293.333	311	320	311.333	330.667	316.333	316.333	308	330	314.667	322.667	326.333	324	313.667	311.333	335.333	323	318.667	304.667
12	306.333	301.333	317.667	318.667	318.333	324.667	316.667	311.667	325	323.333	321.667	323	315	295.667	326	331.667	325.667	329.667	309.333
12.0333	294.667	303	318.667	314.333	309	310.333	313.333	303	311.667	292	338.333	326.333	312.333	315	307.667	346	326.667	330.667	325.333
12.0667	298.667	298.333	313.333	304.667	327.667	321.667	315.333	304.667	312	317	332	329.333	326	297	307.333	335	332.333	328.667	335
12.1	304.667	300.667	323.333	324.333	317	312.333	316	310	321.333	311	318.333	323.667	323	308	320.333	332	311.667	332.333	314.667
12.1333	294.667	295.667	312.333	307.667	317	326	310	309.333	322.667	330.333	337.667	314	325	312.667	311.333	324.667	319.667	331.333	319.667
12.1667	299	306.333	327	318	317	316	307.667	307	313.333	340	328.667	316	322.333	303.667	314.333	344	334.333	352	310.333
12.2	302.333	313	330.333	305	332.667	318.667	300.667	298.333	319.667	316.333	329	335.667	336.667	312.667	320.333	336.333	335	342	315
12.2333	297.667	317	330.333	318	324.333	310	312	322.667	314.333	319.667	337	330	322.667	292.667	322.667	331.333	348.333	344.667	322.333
12.2667	297	313.333	324	320.667	325.667	317	310	318.667	319	354	342	318.333	332.667	317.667	327	338.333	331.333	343	320.333
12.3	304.333	308.667	318.667	319	328.333	320	310.333	301.333	335	308.333	343	326	322	316.667	313.333	337	327	323.333	325.667
12.3333	298.667	307	313.667	313	316	322	323.333	316	323	332.667	328	331	318.667	322.667	317	332	331.667	330.667	334.667
12.3667	296	315	312	327.333	321	317	313.333	308.667	325.667	321.667	338	333.333	322.333	313.667	328	336.333	323.667	333.667	310
12.4	296.667	310.667	321	317.333	315.333	317.667	305	305.333	325	310.333	335.667	323.667	313	307.333	313	333.333	334.667	331.333	314.333
12.4333	302	309.667	315.667	308	319	318.333	311.333	308.667	323	314	325.667	317.667	320.667	314.667	314.667	322.333	328	321	313
12.4667	292.667	303.667	317.667	316.333	323	324	320.667	326.667	320.333	338	355.333	326.333	324.667	319.333	320.667	353.333	314	335.333	311.667
12.5	306.333	316	328	322	322.333	315	314	314	313.333	320.333	352.333	323	317	320.333	313.333	339.333	324.667	324.667	300.667
12.5333	308.667	309	327.667	310.667	317.333	324	329	325	329	322.333	362.667	312.667	331.667	308.333	319	342.333	328	329.333	316.667
12.5667	293	316	330.333	333.333	327	315.333	322.667	317	319	318.667	368.333	327.667	320.333	306	318.333	331.333	335.333	335.667	318
12.6	301.667	306.333	336.333	330.333	334	312.333	329	321	317.667	320.333	383.667	325.667	321.333	321.333	320.667	342.667	336.667	330.333	325
12.6333	306.667	315	320	316.333	325.333	310.667	314.667	315.667	325.333	316.667	369.667	326.667	312	309.333	321.333	337.333	343.333	336.333	326.667
12.6667	308.667	300.667	321.667	314	330.333	316.667	313.667	323	319.667	315.333	376.667	329	313.667	305.667	317	335.333	325.667	329	298
12.7	301.667	302.667	323.333	314.667	314	321.667	327	307.333	318.667	312.333	398	332	319	312.333	325	339.333	326.667	340.333	302.333
12.7333	300.333	309.333	328	308.333	320	316	317	318	311.333	335	407	315	309.333	306.667	327.667	342	329.667	348.667	319.667
12.7667	310	310	323.667	308.333	319.667	314.333	318	304.333	323	323.333	397.667	332.667	325.333	311	329	338	321	324.667	316
12.8	302.333	303.667	319	314	329	325.667	311	320.333	332	322	400.333	326	316.333	313.333	322.333	344.667	334	336.333	324.333
12.8333	302.333	300	322.333	309.667	337.333	325.667	319.333	311.667	327.333	325.333	434.333	331.333	330	320.333	317.333	343.333	318.333	331.333	307.667
12.8667	301	309.667	316.667	323.333	322.333	314	316.667	308.333	318.333	317	445	326.667	323	308.667	315.667	343.333	318.667	332.333	304.667
12.9	307.333	305	321.667	315.667	328	319.667	311.333	321.667	328.333	352	452	336.667	312	320	323	331.667	336.333	331.667	307.333
12.9333	300.333	303.667	307.667	328.333	317.333	319.667	317	307.667	312	320	479	323.667	329	308.667	335.667	332.333	324.333	326.667	309.667
12.9667	308.667	318	314	313.333	315.333	334.667	327.333	318.333	324.333	323.667	479.333	335.333	331.333	325.333	311.667	341	336.333	351.667	299.333
13	315.667	308.667	307.667	321.667	331.333	326.667	307.667	307.333	307	326.667	480.667	320.667	321	309.333	309.667	334.333	328.333	338.333	323
13.0333	310.333	309	313.333	322	321.333	330	316	306.333	321.667	331.333	490	337	315.667	301	315	338.333	313.333	336.333	314.667
13.0667	313.333	293.333	318.667	320	315	315.333	323.333	308.667	321.667	320	498.667	311	322	300	334.667	328.667	326.333	366.667	321
13.1	304.333	291.667	318	308.667	312.667	317	318.333	315	324.333	312	547.333	324.333	322	295	324.667	332.667	335	332.667	310.667
13.1333	302	300	304.333	316.333	323.667	332.333	309.667	313	322.333	320	577.333	320	310	303.333	321.667	347	329.333	320	322.333
13.1667	295	303.667	303.667	322.333	324.667	314.333	318	301.333	325.667	314.667	597.667	337.667	320.333	313.667	315	336	320.333	354.333	333
13.2	310	299	310	304.333	323.667	327.667	313	307.333	314	318	653	318	328.667	315	320	325.333	319	333.333	333
13.2333	307	313.667	317	304	330	318	316.667	314	319	318.333	707.667	324.333	326.333	303.667	302.333	331.333	331	339.333	321
13.2667	303	304.333	320.333	323.333	315.333	332.333	315.667	312.667	314	319.667	728.333	331.333	321.333	306.667	324.333	325.667	310	332.333	310.333
13.3	299.667	303.667	309.667	323.333	317	323.667	315	314	318	324.333	770.667	320.667	318.667	314.333	304	340	323.333	332.333	307.667
13.3333	302.667	291.333	326	305	322.667	330.333	311.667	304.333	321.333	311.667	793	333.333	329.333	318.667	329.667	337	324	332	315
13.3667	306.333	305.333	320.333	305.667	312.667	306.333	310.333	308.667	320.333	320	815.333	323	315	319.333	323.333	337.667	324	329	320.333
13.4	298	304	323.333	313.333	332	332.667	317	313.667	311.667	297	823	319.667	321.333	309.333	331.333	338.333	323	332.333	312.333
13.4333	298	302.667	306.333	312.333	331.667	328	310	307.333	323.333	311.667	843.667	312	316.333	322.667	316.333	337.333	321.333	322	323.667
13.4667	315.333	308.333	322.333	309	328	336.667	311	303.333	299	313.667	854.333	335.333	321.333	310	300	316.667	320.667	332	319.333
13.5	305.667	301.333	311	311	318.333	313.333	317.667	312.333	339.333	321	922.667	346.333	321.667	311.333	305	333.667	354.333	336.667	308.333
13.5333	316.333	300.667	309	310.333	326.667	316.667	316.667	314.333	325	324.667	973	328	335.333	312.667	328.333	323.333	328.667	329.667	317
13.5667	299.667	310.667	300.667	314.333	324	320.333	323.333	316.333	312	324	1087.33	330	325	314	312.333	319	323	321.667	313.667
13.6	306.333	309	318.333	328	315.333	320.333	322.333	316.333	327	329.667	1162.67	324.667	330	313	312	345.667	322	344.333	298.667
13.6333	303.333	312.667	320.667	312	320.667	320.667	320.333	323.333	327.667	323.333	1044	326.333	312.667	320.333	312.667	326.333	333	345.333	320.667
13.6667	303	306.333	316.667	323.333	318.667	323	304.667	313.333	312.667	338	1216	335	320.333	303.667	305.333	335	341.333	336	314.333
13.7	317.667	301	326.667	307	311.333	316.333	309.667	302.333	322.333	340	1086	321.333	317.333	309.333	325.333	343.667	328	340.667	316
13.7333	307	308	317	316.667	308	327.667	302.667	307.333	320	319	1115.33	334.333	327.333	301	316	332.667	317	339	304.333
13.7667	298.667	301.333	309.667	305.667	316.333	326.667	311.667	305.333	323	320.333	1061	331.667	322.667	314	312.667	341.667	318	332	304.667
13.8	306.667	303	318.333	314.333	311	331.333	311	321.667	317.333	326.667	1266.33	312	322.667	306.667	321	332.667	322	349.667	305
13.8333	297.333	311.333	327.333	307.333	310.333	313.667	317	307	315.667	311	1118	313.667	316.667	304	341	324.333	319.667	333.333	324
13.8667	312.333	299	315.667	317.667	337.667	327.667	305.333	307.667	316	311	1078.33	323	310.333	306.667	317.333	339.333	345.333	336.667	316.667
13.9	306	315.667	323.333	307.667	316.333	333	326	311.667	335	319.333	1034.67	315.333	326.333	303.667	309	338	316	330	308
13.9333	294	295.667	303.667	323.333	313.667	323	311.333	320.667	310.333	319	1054.33	326.667	323.333	314	325.667	327.333	327.333	333.333	308.667
13.9667	304.333	304	314.667	311	315.333	319.667	315	314.333	324.667	308.667	1217.33	338.333	322.667	312.333	313.333	338.333	325	334.667	311.667
14	293.333	301.333	319	317.667	317.333	328.333	319.333	309	316.667	335.667	1361.67	330.667	328	314.333	315.667	334.667	322.667	323.667	308.667
14.0333	314.667	308.333	319.667	321	311.667	325.667	317.333	304.333	319	317	1302.67	324	331	309.333	316.667	330.667	324.667	328	330.667
14.0667	310.333	309	306.333	309	327.333	333	323	319	322.667	320	1129.33	326.667	323.333	313	316.333	337.667	332.333	348.667	327
14.1	308	298.667	315.667	303.667	310.333	327.667	317.333	313.333	326.333	302	1299.67	319	321	309.333	309	337.333	338.333	333	304.333
14.1333	308.333	292	303.333	315.667	317	308.333	313	305	309.333	311.667	1119	320	327.667	315.667	321	323	325	323	311
14.1667	295	310	308.333	323	301	319	309.667	307.667	316.667	302.667	1154	313.333	312.333	299	320	322.667	331	328.667	316
14.2	300	297.667	309.667	314	315	318	309.333	297.667	310.667	308.333	1097.33	324	321	305.667	319.333	338.667	329.333	322.667	323.667
14.2333	301	299.667	314.667	310.667	317.333	319.667	307.667	316.667	311.333	308.333	1277.33	327	322.667	301	322.667	334	328.333	347.333	313.333
14.2667	299	301.667	314.333	311.667	320.333	321.333	324.667	324	311	309	1235.33	327	325.333	310	321.333	350.667	334.333	337.667	324.667
14.3	298.667	304.667	316.333	320.333	316.667	336.333	310.333	312.667	329.333	322.333	1218.67	322.667	319	316.667	311.333	327.667	314.333	329.667	311.667
14.3333	301	305.667	298.333	318	323.333	319.667	305.333	311	324.667	322	1236	320.667	326	318.333	316.333	321	323.667	336	324.667
14.3667	303.333	302	316.333	308.667	312.667	325.667	315.333	311	326.333	314	1286.67	328	317.333	308.667	319	330.667	332.667	324	315.333
14.4	302	300.333	317.667	325	333.333	328.333	311.667	301.667	321	316.333	1376	315.667	315	301.667	303.667	326	332.333	357.667	314.667
14.4333	291.333	302.333	312	311.333	327.333	330.333	314.667	315	324.333	303.667	1150.67	319	316.667	313	308.333	328.333	326	337.333	312
14.4667	297.667	309.333	325.333	326	316.333	324.333	311	292.667	330.333	319.667	1182.33	322.667	325.333	317.667	321.667	328.333	330	344.667	319.667
14.5	304.333	307.333	317.333	312.667	316.667	319	308.667	316.667	317	322.333	1154.67	333.333	330.667	304.333	317.667	321	317.667	332.667	307
14.5333	295.667	312.333	310.333	318.333	304.667	315.667	322.333	325.333	324.667	311.667	1161.67	314	327	306	322	329	332.333	334.333	314.333
14.5667	305.333	297.667	312.667	312	309	319.333	324	310.667	306	336.667	1156.67	336.667	321.333	301.333	315	328.667	332.333	361	313.667
14.6	307	309.667	315.667	312	311.667	315.667	307.333	323	316.667	303	1352.33	348	313.667	311	318.667	337	326.333	325	317.333
14.6333	298.667	301.333	297.333	326.333	323.667	321.667	308.333	301	315.667	316.667	1272.67	331.667	322	307	326.333	331	347	329	324
14.6667	303.667	304.667	327.667	318.333	338	317.667	302.333	320	319.667	319.667	1234	325.333	328.333	315.667	311.333	345	339.333	331.667	308
14.7	291.667	313.333	309.667	328.333	315.333	317.333	320	313.667	318.667	324.333	1304	342.333	319.667	303	326	339.667	332.667	346	318.333
14.7333	303.333	312.667	321.333	314.333	313.667	321.333	312.667	324.667	313.333	326	1358	323.333	319	301.667	311.333	343.333	323	328.333	322.333
14.7667	315	300.333	310.333	318.333	325.667	319.333	312	313.667	305	313.667	1345.67	324.333	320.667	310	319.667	335	327.333	330.333	328.667
14.8	300.333	307.667	312.333	313	323.667	316.333	310.667	314.333	321	309.333	1397.67	342.667	323.667	313.333	321	340.667	322.667	335	322.333
14.8333	305	302	319	312	320	332.333	312.667	317.667	324.667	319	1372.33	338.333	315.667	313.667	315.333	314	321.667	331.333	332.333
14.8667	296.333	316	317.667	313.667	329.667	320.333	311.667	330	321	314	1173	336	317.667	311	322	331	325.333	329.333	321
14.9	303	313	317	310.667	331.333	318.667	309	311.667	325	317.667	1324.33	332.333	323.333	310	317	336.667	340.333	336.333	311
14.9333	309.333	313	323.667	316	324.667	319	309.667	317.667	321	319.667	1409	324	307.333	313	316.333	334	329	336.333	310
14.9667	299.333	307.333	318.667	320	335.333	327	305	311.333	318	315.667	1265.33	329.667	318.667	300.333	312	336	338.333	346.667	321.333
15	306	309.333	327.667	324	315.667	319.333	325	319.667	325	339	1245.67	345.667	319.667	314.333	308.667	338	318.333	318.667	324.333
15.0333	309.333	304	303	325	321.667	324	309.333	318	320	319	1272.33	328.333	323.333	306	316.667	333	326.333	316.333	315.667
15.0667	302.667	291.667	312.333	310.333	305.333	323	322.667	325.667	308.667	303.667	1258.67	324	315.667	312.333	315.333	335.667	330.667	325.333	317
15.1	303	302	321.333	304.333	318.333	311.667	318	304.333	314.333	307	1243	333	330	308	325.667	337	330.667	328.667	310
15.1333	308	300	312	320.333	312	308	319.333	321.667	316	315.333	1333.33	319.667	321	307	337.333	320.333	326	328.667	317.667
15.1667	305.333	301.333	310.667	308	315.667	310.667	303.333	312	312.333	301.667	1340.67	318.667	320	303	308	329.333	334.333	335	320.667
15.2	312.333	301	314	326	316.333	318.333	320	306.667	312	311.333	1298.67	329.333	321.333	312	319.333	337	336	330	319
15.2333	304.667	302.667	309.333	313.667	311.667	305.667	312	326.333	309.667	316.667	1220.67	343	318.333	306.667	316.333	339.333	310.333	326.667	319.667
15.2667	306	309	322.333	311.333	312.333	321	295.667	318.333	309.333	325.667	1219.33	332	322.667	301.333	326.667	323.333	319.333	314	303.667
15.3	300.667	293	313.333	304.333	321.667	325.667	312	314.667	319.667	314	1422.67	340	324.667	306	325.667	336.333	328	321	319
15.3333	297.667	299.333	309.667	302.333	318	318.667	318	330	316	319.667	1177	324.667	328.333	311.333	325.333	323.333	325.667	328	319
15.3667	298.667	304.333	320.667	318.333	314.667	331	298.333	314.333	332.333	301	1594	324	322.667	306.667	317.333	336.667	323.667	327.667	310.333
15.4	299.667	312.667	313	306.667	322	322	311.333	319.667	312.667	317.333	1239.33	330.667	329.667	319	314.333	337.667	329.333	325.667	325.333
15.4333	308.667	305.333	327.667	315	310.667	327.333	302.667	318.667	306	328.333	1817	325	307.333	314.667	333.667	326.667	324.333	335	322
15.4667	303.333	313.667	318	311.333	330.333	327.667	311.333	319.667	307.667	317.333	1778.67	339.333	311	312	314	333.667	329.333	336.667	305.333
15.5	307	296	322.667	315	316.667	325.667	308.333	326.333	309.333	323.667	1755.67	325	321	307.667	318.667	333	329.333	322.333	315.333
15.5333	299	297.333	321	324.667	314	324.667	311.333	319.333	319	328.333	1662	317	313.667	303	315.333	329.333	318.333	327.333	305.333
15.5667	310.333	299.667	313.333	327.333	323.333	321.667	322	304.333	313	317.333	1677.33	335.333	316	309	322	341.667	330	325.333	313.333
15.6	305	300.333	320.333	305.667	317.667	304	313.667	324.667	319.333	343.333	1474	327.333	334.333	320.333	306.333	337.667	341.333	333.333	320.667
15.6333	300.333	296.333	327.333	318	327.333	324.333	318.667	315.667	318.333	317.667	1580.33	331.333	320.667	305.667	312.333	333.667	323.667	325	313.333
15.6667	291.333	293	316.667	307.333	326	317.333	309.667	317	324.333	315.333	1522.33	332.333	326.333	319.667	310.667	332.333	317.667	332.333	310.333
15.7	295.333	304.333	316	313.667	307.333	316.667	299.333	316	317.333	329.667	1403	334	314.667	304.333	306.667	334.667	326	332	308
15.7333	296.333	290.667	317	313.667	329	317	302	311.333	309.333	314.333	1407.33	336.667	316.333	317.333	313	335.333	321	332.667	307.667
15.7667	305.667	295.333	323.667	322.667	313.333	322.333	305	302.667	318	326	1396.33	332.333	329	308.333	315.333	343.667	313.667	341	313.667
15.8	295.667	317	312	315.667	314.667	321.667	308.333	315.333	317.333	310.333	1598.67	327.667	324.667	309.667	320	337	328	343.333	308.667
15.8333	298.667	311.667	310.667	325.667	322	315.667	300.667	312.667	322.667	326	1634.67	333.667	317	306	314.333	337.333	340.667	326	307
15.8667	294.333	307.333	323.333	310	323	337	314.667	305	319.333	346.667	1430	325.333	317.333	313.667	310.667	337.667	328.667	332.333	316.667
15.9	309	307	299	309.333	309	316.333	303.333	316.333	323	316	1413	321.667	318.667	305	322	339.667	320	319.667	305.667
15.9333	310.333	301.667	309.667	312.333	308.333	321.333	297	308	327.667	328.667	1353.33	324	322	295.333	317.667	328.333	335.667	329.667	324
15.9667	310	304.333	310	318.667	315.333	321	312	320	321	329	1441.67	323	325.333	303.667	322.667	329.667	324.667	340	307.667
16	292.333	303	299	312.333	309.333	319	305	308	331.333	326.333	1497	333.667	330.667	311.333	324.333	325	338.333	327.667	306.333
16.0333	307.667	295.667	307.667	324.667	315	316.667	316.667	309	309	313.667	1549.67	326.667	317	309	317.333	342.667	340.667	318.667	314.667
16.0667	289	303	320.667	322	297	324.333	307.333	318	328	315	1419.67	325.333	315.667	310.333	317.333	325	335.333	346.333	318
16.1	291.333	295.333	327.333	315.667	319.333	316	304.667	309	318.333	297	1545.67	320.667	322.667	305.333	332	332.667	339	333.333	312.667
16.1333	289.667	295.667	316.667	322.667	316	315.333	313	316.667	309.667	316.333	1527.67	324.667	313.667	308.333	319	325	339	331.333	308
16.1667	298.333	296.333	319	321.667	326.667	316	316.333	314.333	314.333	312	1531.33	333.667	316	325	314.667	329	321.333	336	329.333
16.2	290.667	290	318.667	313.333	334.667	313.333	315	304.667	313.667	306.333	1569.67	327.333	324.667	318	319.667	327	322.667	332	318
16.2333	295.667	293	303.667	324.667	303.667	317.333	316	308	320	341	1614.33	319.667	319.667	306	314	330.333	314.333	329.333	315
16.2667	295.667	301.667	336.333	318	315.667	317	314.667	308	319.667	304	1512.33	329.667	307	325	322.333	335.333	314	327.667	310.667
16.3	291	295.333	324	318.333	314.667	313	296	310.667	319.667	305	1537.33	340.333	315.333	309.333	306	333.333	323.333	334.333	317.333
16.3333	304.333	300	323.333	316	310.667	308.333	313	316.333	316.333	318.333	1511.67	328.667	318	305.333	312.333	333.667	331.333	326.667	324.667
16.3667	297.667	302.667	317.333	313	312.333	320.667	312.667	304.333	321	314.333	1455.67	334.667	320	304	309.333	336	324.333	327	317.667
16.4	305.667	288.333	333.333	320	313.667	329.333	302.667	318	315.667	319.333	1565.33	330.333	313	311.667	314.333	322.667	333	331.667	317.667
16.4333	305.667	310.333	318.333	306	312	317.333	319	306.667	310.333	312.333	1520.67	338.333	319.667	310.333	316	320.667	344	335.667	321.667
16.4667	301.333	303.333	313.333	310	322	311.333	314.667	317.667	317	313	1537.33	325.667	319.667	313.667	316.333	337.667	317.667	329	318.333
16.5	304.333	299.667	308.333	317.667	313.333	325	312.667	315.333	318	316.667	1587	335	313	318.333	317.333	334	332	337.667	320.333
16.5333	298.333	301	304	317	318.333	301.333	310.333	322.333	308.667	312.667	1561.67	332.333	331.667	320.333	315.333	317.667	344.667	324.667	324.667
16.5667	312.333	293	314.667	320.667	300.667	321.333	322.333	309.667	316.667	325	1562.33	328.667	321	294.667	311.667	331.333	330	333	333.333
16.6	305	300.333	318.667	315.667	321.333	323	304.667	311	320.333	315.667	1548.33	325.333	315.667	306	306.667	325.667	331.333	322	312.333
16.6333	316	306.333	321	325.667	321.667	318.667	318.667	313.333	326	312	1532	331.333	311.667	302	311	334.333	319.667	324.667	324
16.6667	287.667	300.333	312.333	309	306.333	305.667	315.333	310	316.667	310.667	1547.67	335.667	319	309.667	320	326.667	327	329.333	316
16.7	304	303.667	316.667	326	314.667	319.333	318.333	313	317.667	311.333	1576.33	323.667	322	295	307.667	340	330.333	328	327.333
16.7333	302	311.667	321	320	322.667	320.333	316.333	307.667	312	322.333	1539.33	330.667	318	304	307	332	331.333	329.667	318.333
16.7667	301	303	311.667	312.333	310.667	324.667	317	314.667	317	307.667	1541.33	332	318.667	308.333	321.333	329.333	323.667	338	329
16.8	286.667	307	327	322	321.333	321.333	307.667	307	304	310.333	1498.67	326.667	325.333	285.333	311.333	339.333	322.333	326.333	324.667
16.8333	310.333	294.333	301.333	321.333	317	311.333	305	307.333	309.667	323.667	1527.33	329.333	313.667	307.667	314	323	322.333	327.667	317.667
16.8667	311	293	315	306	317	303	304	311	330.667	303.667	1530.67	319	331.333	295.667	301.333	326.667	327	346	317
16.9	290.667	296	317.667	323.667	318.333	310.667	310	313.333	315	309.667	1476.67	312	318	306.333	315.333	336	329.333	342.333	316
16.9333	301	298.333	307.333	323.667	304.667	315	301.667	312	321.333	318	1519.67	326.333	318	307.333	305.333	332	322	335	316
16.9667	299.667	300	310.333	315.333	322.667	322.333	297.333	312.333	312.667	309.667	1523.67	332.667	304	304.333	317	325	345.333	332.667	309.667
17	305.333	306	317.333	312.333	307.333	322	304.667	316.333	317	310.667	1428.67	342.333	301.333	301.667	308	329.667	327.333	318.333	313
17.0333	296	285	316	312.333	320.667	312.667	302.333	314.333	327.667	332.667	1654.67	329.333	312.667	315.333	307	325	332.667	325.333	326.667
17.0667	295.667	299	316	309.667	310	311.667	296.667	302.333	317.667	329	1576.67	326.667	320.667	306	309.667	338.333	337.333	333.333	308.333
17.1	299.333	290	306	321	308.667	310.333	304.333	304.667	304	326	1623.33	330.333	311	314	320	333.333	333	334	311.333
17.1333	293	302	313.333	313	312.667	324.667	304	319	328.667	301.667	1578.67	329.333	310.667	299.333	309.667	344	335.333	314	321
17.1667	298.333	300.333	327.333	312	307	311.333	304.333	307.333	313	312.667	1570.67	321.667	321	293.667	305.667	322.667	319.667	324	322.333
17.2	297	303	310.333	312.333	327	326.667	313.667	301.333	331.333	306	1635.67	324	330	307	306.667	327	319	322.667	319.667
17.2333	302	295.333	305	315.667	314	312	315.333	312	320.333	306	1603.67	327	330	299	309	314	325	335.333	298
17.2667	294.333	307.667	322.333	308	326	326.667	308.667	319	317.667	316.667	1622.33	329.333	310.333	304.333	313	322	323.667	320.333	311.667
17.3	287.333	310.333	308	315.333	320.333	321	310	314.333	318	307.667	1576	321.667	319.667	302	309.333	337	324	343.333	322.667
17.3333	305	311	316.667	320.667	328	325.667	311	306.333	327.333	314.333	1589.67	330	314	301.667	310.333	334	313	330.333	313.333
17.3667	294	298.333	325	322.667	313.333	322.333	317.667	325.667	314.667	364.667	1623.33	333.333	316.667	310	311	344.667	329.333	329.333	318.333
17.4	290.667	304.667	313.333	325	309.667	326	314.333	318.667	311	313.667	1582	329	316.667	317.333	306.667	330.333	327.667	338.667	319.333
17.4333	310	301.667	311	312	324.667	321	314.333	315.333	325.667	307.333	1560.33	328.333	321	308	317.667	343.333	328.333	325.333	313.333
17.4667	291.667	296.667	318	312	325	314.667	307	320	332.333	311.667	1548	327.667	332.667	320.667	312	332.667	324	336	298.667
17.5	296	300	324	332.333	306.333	316.667	321.333	311	325.667	327.667	1495	325.667	318	305.667	312.667	332.667	330	333	309
17.5333	296.667	303.667	331.333	320	309.667	318.333	321.667	303	327.667	322	1537	333.333	323.667	306.667	311.333	331.333	318	323.667	313.333
17.5667	286.333	309.667	331	315.667	318	328.333	319.667	313.667	307.667	322.333	1559.67	327.333	321	305.333	302	331	327	332.667	311
17.6	289.333	309.333	314.333	312.667	304.667	320	291.667	314.333	315.667	316.667	1509	331	304.333	300.333	312.333	335.333	322	348.667	306.667
17.6333	283.333	302.667	332.333	321.667	331.333	312.667	290.333	315.667	304.333	321.667	1528.67	337.667	324.333	310.333	303.333	335	334.333	343.333	315
17.6667	306	305	325	302.333	313.333	320	308.667	316.667	316.667	328	1469.67	326	315.333	298.333	312.667	326	319.667	335.667	321.667
17.7	279.333	294.333	315	308.667	316.667	316.333	308	308.667	335.667	330	1567	349.667	319.333	316.667	313.667	326	328	323.333	323
17.7333	286.333	296	316	328	315.667	321	308.333	314.333	316.333	314.667	1546	336.333	317.667	311.333	306.667	335	330	323	319.667
17.7667	294	296	329.667	308	310.667	333	306.667	327	309	327	1577	323	320	311	309.667	327	324.333	345	322.333
17.8	302.667	297	311	319.667	319.667	324.667	314.333	300.667	312.667	330.667	1609.67	322	320	305	305.667	315.333	318	341	311.667
17.8333	291	291.333	319.667	320	318	313.667	302	314	313.667	312	1562	344	320.333	286.333	304.333	324.667	331	327.667	311.667
17.8667	301.667	294.333	317.333	310.333	317	314.667	313.667	305.667	337	312	1601	340.333	311.667	307	304.667	331	311.667	330	318
17.9	313	298	323.333	312.667	327	319.667	306	321.333	306.667	328.333	1602.67	334	337.667	302.333	308.333	337.333	328	331	317
17.9333	301.667	302.667	307.333	317.333	318.667	316.667	317	324.333	328	315.667	1598.67	318	317.333	318.667	314	322.333	343.667	327.667	309
17.9667	302.667	304	325.333	306.333	328.333	325.333	302	321	315.333	311	1570	354.333	312.667	310.333	308.667	327	339	322.333	319
18	298	305.333	312.333	314	318.667	324.667	303.333	312.667	318	317.333	1510	315.667	321.667	290	310.667	328.333	318.667	326	309.333
18.0333	294.333	312	314.667	326	317.667	317.333	304	323.333	323.667	315	1551.67	318	313.667	310.333	316	326.667	323	325	321
18.0667	293.333	306.667	328.667	328	316	338.333	322.667	304.333	320.333	318.667	1486	333.333	319.667	310	318	332.333	321.333	336	325.667
18.1	301.667	303.667	311.667	310.667	307.333	322	311.333	314	323	316.667	1511	317	304.333	296	311.333	324.333	327.667	326.667	312.333
18.1333	300	304	314.667	315.333	323.333	309.667	308	303.333	328	315	1522.67	330.667	317	306.333	314.333	320.667	325	343.333	320.667
18.1667	303.333	299.667	311.667	316	324	314.667	306	305.667	329.333	310.667	1526.33	328.333	324.333	298.333	317.333	336.333	324.667	323.667	315.667
18.2	293.667	311	318	307.333	308	319.333	302.333	301.667	321	314.333	1495.33	336.667	315.667	305.667	307.667	336.333	330.667	327	318.667
18.2333	301	301.333	312	320.667	306	324.333	303.333	311.667	327.333	311.667	1513.67	332	322.667	308.667	312	329.667	315.333	333	311.667
18.2667	294	302.667	320.667	318	315	313	310.333	308.333	320	313.333	1542	335	325.333	319	315.667	329.333	323.667	334.667	317
18.3	299.333	302.667	323.667	316.333	329	309.667	302	302.333	312	323.333	1593	335.667	317.333	319	317.667	324	337.333	335	315.667
18.3333	307.667	294.667	318.333	322.667	334.333	320.667	310	301.667	328.333	309.667	1634.33	336	314.333	292.667	315.667	344.333	311	329.333	309.333
18.3667	291.667	305.667	324	317	313	329.667	309.667	314.667	327.667	329.667	1562	323.667	327	309.667	324.667	326.667	313.333	338	337.333
18.4	296.667	312.333	311	334.667	317.667	320.667	309.667	319.667	340.333	307.667	1581.33	328	333.667	301	325.333	326.333	324.333	334.667	314.667
18.4333	296.333	309.667	323.333	330	316.667	305.667	306	321.333	332.333	312	1556	331.667	333.333	317	311	327.333	342	333.333	320.667
18.4667	299.667	294	318	317.667	329.667	324.667	312	302.667	315.667	314.667	1552.67	327.333	323	302.333	307.333	321.333	307	325.333	316
18.5	293.667	294.667	309	311.667	301.667	314.333	312	316	335.667	309.667	1503.33	327	318.667	314	303	331	330.667	326.333	318.333
18.5333	298.333	305	317.333	311	308	322.667	312.333	317.333	324.333	307.667	1504.33	315.667	313.667	302.667	301	333	332	324	298.667
18.5667	305.667	314.667	305.667	309.667	308	318	314	298.667	320.667	321	1507	336	316	313.667	305	329.667	322	338	313.667
18.6	306.667	314.667	316	314.333	309.333	309.333	297	317.333	329	319.333	1488.33	317	319.667	301.333	311	322	324	324.667	316.333
18.6333	299	305	321	307.333	315.333	318.667	308	310.667	332	307.667	1535.67	329	327.333	309.667	316	333.333	321.667	340.333	319.667
18.6667	295.333	295.333	307.333	313.667	309.333	322.667	310.667	321.667	326.333	316.333	1482.33	327.333	319	314.667	304.333	339.333	315.667	329.333	308
18.7	302.333	296.333	316	319.333	305.333	314.667	305.333	311	313.333	309	1497.33	338	311	320	306.333	332.667	320	333.333	319.667
18.7333	286.333	308.333	330	314.667	297.333	328.333	306.667	308	316.333	321.667	1499.67	349.333	332.333	298.333	316.667	335.667	321.667	346.333	320.667
18.7667	290.333	304	314	317	322.333	310.333	305.667	319.667	326	304.667	1499.67	338.667	317.667	315.333	317.667	333	323.333	327.333	309.667
18.8	284.667	306.667	317.667	322	330.667	326.667	300.667	315	327	322.333	1529.67	339.333	320.667	294	304.333	334	327	323	311
18.8333	284.667	300	320.667	322.667	313.667	314.333	307	299	322	306.667	1508	314	322	298.667	304.333	339.667	319.667	315.333	315.333
18.8667	291.667	321.667	307.333	314	331.667	314	305.333	310.333	312.333	317.667	1549.33	328.333	315.333	307.333	314	330	328.333	330.333	311.333
18.9	293	304.667	324.333	304.333	305.667	316.667	300	306.333	320.333	310.333	1463.33	335.667	316.667	302	307.667	330.333	327.333	343	306.333
18.9333	291	303	315.333	310.667	314.333	308.333	301.333	313	329.333	314.667	1495.33	334.667	321.333	306.667	317.667	324	335.333	337.333	316
18.9667	291	303.667	326.667	307	306	324.667	306.667	299.333	326.667	314.333	1554.67	326.333	307	310	301.667	327.667	329	312.333	325.333
19	294.667	300.667	319	302.667	310.333	317.333	301.667	299	323.667	322	1541.67	328.667	313.667	298.667	314	322.333	335	326.667	314.667
19.0333	287.333	293	309.333	313	310	320.333	297	307	315	318	1562	331.667	314	314.333	317.667	332	334	324.667	306.333
19.0667	305	301.333	307.333	296.667	302.667	320.333	302	315.333	317.667	313	1577.67	323.333	306.667	309.667	324.333	333.667	324	323.333	308.667
19.1	298.333	288	328	307	304	311	304.667	306.667	318	319	1478.33	326.333	310.667	306.667	310.333	329.667	328.333	328	308
19.1333	296.667	301	309	316	317	312	304	311.333	318.667	319.667	1494.67	333	305.667	304.667	296.667	336.667	326.333	337.333	320.333
19.1667	290.333	301.333	317.667	305.667	324.667	310.333	311	310.333	320	320.667	1481	341	318.667	318.333	309.667	330	306	328	329
19.2	299	300.333	337	322	316.667	310.667	297	305.333	318.333	323.667	1488	333.667	318	298	312.333	326	325.667	330.667	310
19.2333	292.333	311.333	315.667	314.667	309.333	312.333	307	313	322.333	302.667	1466.67	317	312	298.333	300	334.333	322	332.667	318.667
19.2667	294	306	307.667	315	308.667	322.667	312	321.667	319	318.333	1562.67	318.667	314	302.667	309.667	330.333	311.333	331	308.333
19.3	294.333	304	327	304.333	305.333	315	308.333	315.333	310.333	312	1499.67	325	329	312	305.333	328	326	339.667	308
19.3333	289.333	297.333	331	313	308	315	292.667	298	318.667	329.333	1521.33	327.333	307.333	310.333	308.333	330	318	337.333	324.333
19.3667	300.667	317.667	328.667	309	327	313.667	300	317	319.667	314.667	1474.33	331	317.333	309	314.333	321.667	327.333	326.667	321.333
19.4	299.333	296.667	318	323	304	315.333	312.333	308.667	330.333	312.667	1492.67	317.333	317.333	313	300.667	336	317.333	322.667	317.333
19.4333	296.667	303.333	317.333	320	304.667	312.667	304	312.333	308	313.667	1478.33	327.333	309.667	304.333	308	342	319.667	327	318.667
19.4667	300.667	290.667	332.333	312.667	313	331.667	312	327.667	318	312.667	1482	317.667	326	304.333	306.667	333.667	337	325.667	309.667
19.5	297.333	299.667	321.333	327.667	312	311.333	304.333	326.667	328.667	297	1523.67	333.667	317	321.667	313.333	326.667	314	324	319.333
19.5333	296.333	305	303	322.667	316.667	319	315	307.333	319	319	1555.33	330.333	321	303.333	296	343.667	326.333	342	303.333
19.5667	299.333	310	330.667	312.667	318.333	308.333	321	310.667	314.667	310.333	1503	339	318.333	311.667	320	335.333	321	323.333	324
19.6	294.667	300.333	313	316.333	314.667	316.667	296	318	318.667	321.333	1457	318.333	316	300.333	306.667	329.667	316	336	316.667
19.6333	290	293.333	302.667	321	314.333	322.333	305	318.333	319.667	317	1486.67	321.333	316.333	306.333	308	334	318.667	340.333	308.333
19.6667	290.333	292	310	312	317	328.667	311.333	323.333	327.667	306.333	1447.67	331.333	314.667	311	309	337.333	327	336.333	311.333
19.7	306	303	304	311.667	319.667	310	297	313	314	329.667	1491.67	327.667	320	307.667	316	322	326.333	329.333	326.333
19.7333	291.667	308.667	321	317.333	316.333	314	300.667	314.667	307	308	1488.67	333	318.667	298.333	312.667	323.667	326	334	300.333
19.7667	289.667	301.333	326	310.333	315.667	320	302.333	310.333	326	330.667	1483.67	325.333	308.667	301	317.667	339.667	325.333	316.667	322.667
19.8	293.667	300.333	317.333	317	319.667	325	315	309	304	321.667	1486.33	335.333	310.333	309.333	312.333	329.333	327.667	328	317.667
19.8333	288.667	296	325.333	310	326	317.667	307.667	312	307	338.333	1510.33	332	308.333	298	316.667	333.667	331	329.667	320
19.8667	301.333	294.667	313.667	301.667	312.667	321	316	315	305.667	313.333	1512	344	327.333	305.333	302.333	345.667	312.333	331.667	306
19.9	303.333	316.333	326.667	316	314.667	304.333	303.667	305.667	324.667	308.667	1474	321.667	321.333	313.333	319	329	321.667	339	304.667
19.9333	294.333	300.667	307.667	312	314.667	316.667	302.667	315.333	316.333	310.333	1486.33	313.333	309.667	300.667	315	332.667	329.333	334	311
19.9667	302.667	308.667	313.333	311	324.333	314	313	307	322.667	329.667	1568	334	318.667	310.333	307	329	330.333	332.667	303.333
20	281.667	310	319.333	303.333	335.667	310.333	300.333	305	316.667	317	1476	330.667	304.667	296.333	310	340.667	320.667	320.333	310
20.0333	303.333	304.333	327.667	324.333	319.333	327.667	297.333	324	324	313	1451.67	320	316.667	315	317.667	322.333	321.667	334	305.333
20.0667	288.667	296.333	304.333	312	307.333	319.667	311	316	320	299	1449	333.667	320	311	312.667	333	327.333	322.667	321.333
20.1	293.667	295.333	326.333	303.667	312	332.333	302.333	304	314	330.667	1478	332.667	313.333	301	314.667	325.333	317.333	334.667	322
20.1333	301.667	298.333	318	314.333	321.333	319	319	307.667	315.333	312	1437	332.667	311.667	305	324	327.333	327.667	325	326
20.1667	298.333	305.667	317	320.667	307.667	312.667	311.667	301.667	323.667	314	1451.33	332.667	310.333	304	316	322	324.333	327.333	316.667
20.2	293.333	303.667	311	312	309	329	303.667	308	307	344.667	1463	326	323	309.667	318.333	333.333	320.667	345	311.667
20.2333	303	303.667	310.667	315.667	312	311	290	313.667	311.667	298.667	1458.67	335.667	309	296.333	309.667	324.667	324	315.333	311.333
20.2667	292.333	293.333	315.667	307.667	333.667	307.667	314	323.667	317	310.333	1505.33	327	308.667	311.667	307.333	327.667	328.333	326.667	310.333
20.3	310.333	301.333	306.333	306.333	313.667	309	307.333	313	326	321.333	1458	336	311.333	306	319.667	325.667	332.333	336.333	317.667
20.3333	300.667	294.667	302.667	314.667	305.667	310	305.333	310	306.667	314	1451.67	324.667	310.333	311.333	302.333	339.667	324.667	325	323.333
20.3667	302	294.333	326.667	312	312.333	322.333	307.333	309.333	308	305.333	1447	325.333	316.667	313.333	310.333	318.333	328.667	317.333	316.667
20.4	291.667	313	313.667	328.333	312.333	320	314.667	309.667	325	315.667	1417.67	329	322	311	309.667	334.333	318.667	334.667	313.667
20.4333	300.667	299.667	319.333	317	313	313.333	312.333	314	313	327	1445.33	336.333	305.333	304.667	306.667	318.667	321.333	345.333	315.667
20.4667	285.333	311	312	322	308.667	309.667	299.667	317	317.667	313.667	1455.67	336.667	320.667	300	319.333	325.333	323.667	334	311.667
20.5	292	301	319.667	300.667	323	330	301.333	307.667	333.667	317	1449.33	322	315	295	303.667	323.333	320.333	330	309.333
20.5333	299.667	296	309.333	317.667	318.333	313.667	309.667	307	329.333	320.333	1417	322.667	318.333	302.667	297.667	324.333	325.333	327.333	317.667
20.5667	292.333	295.667	309	322.333	319.333	306	296.333	312.667	316.333	336	1407.67	330	318.333	297.333	310.667	331	313.333	337	310.667
20.6	298.667	309.333	321.333	313	319.667	318.667	304.667	322.333	315.667	304.333	1408.33	318	305.333	297.333	311	337.333	319	321	300
20.6333	302.333	283	312	300.667	305.667	318.667	291.333	301.333	328.333	304	1470	320.333	310.333	304.333	311.333	322.667	325	328.667	315.667
20.6667	302.667	302.333	324	314	314.333	321	313.333	305.667	316	341.667	1446.67	333.667	319.333	296.333	300	338	317	310.333	307.667
20.7	290	298.667	308.667	309	308.667	306.667	304	310	325	312.333	1471	336.667	320	296.667	307.667	332.333	331.667	320.667	327
20.7333	285.667	285.333	311.333	313	316.667	316.667	312.667	309.333	320.667	302	1431.67	323	320	289.667	306	330	319.333	319.333	318.333
20.7667	298.333	304.333	319.667	314	303.333	311.667	308.333	316	309	324.667	1405.67	336.333	313.333	314	310.667	324.333	323.333	329.667	312.333
20.8	299.667	296.333	315	324.667	296.667	315.667	309.333	318.333	334.333	308.667	1410.33	321.333	309.333	293	301	332.333	321	320	329
20.8333	301.333	301.667	305	308.667	301.333	332	303	323	321.333	325	1389.67	329.333	306.333	301.333	293	324	339	319.667	312
20.8667	292.667	294.333	315.667	312	306	304.333	306.333	304.333	326	319	1436	325.333	308.333	303	313.667	324.667	318.667	327.333	317
20.9	292.333	287.333	316	313.333	321.333	315	309.333	304	313	308	1448	321.667	321.667	302.333	302.667	331.667	330.333	336.333	319.667
20.9333	294	296.667	315	315.667	322.667	319	307.333	312.667	311	333.333	1392.33	334.333	309.333	300	298.667	330	331.333	328	318.333
20.9667	283.667	306	310	309.333	310	315	310.667	311.667	313	313.333	1436	323.333	319.667	311.333	298.667	328.667	316	334	301.333
21	289.667	295.333	307	295.667	309.333	321.667	294	315.333	307.333	312	1415.67	319.667	318.333	307.667	307	331.667	310.333	325.667	319.333
21.0333	284	308.667	318.333	313.333	299.333	319.333	291	312	320.667	326.667	1377.67	329.333	322	306.333	311	335.333	316.333	324.667	310.667
21.0667	302	297.667	318.333	318.667	297.667	332.333	314	292	315.667	301.333	1398.67	329.333	299.667	301.667	311.333	329.333	333	320	310.333
21.1	290	307	318.333	313.333	301.667	320.667	294	308	310	305	1428.33	331.667	308.333	298.667	301.333	331.667	315	323	318.667
21.1333	296.333	290	321.667	308	296.667	294	302	314	308	320.333	1425.33	326.667	309.667	309	306.333	335.333	316.333	337	331.333
21.1667	285	311.333	306.667	306	307	321.667	308.667	310.333	305.333	315.333	1377	330.667	319.667	300.333	305.333	331.333	330.333	332.667	307
21.2	296.333	309.333	315.333	309.667	309	318.333	298.667	317	307.667	324.667	1429.33	326.333	318	308.333	303.333	321.667	320.333	318.333	313.667
21.2333	294.333	310.333	313	312	308.667	317.667	300.667	316	324.333	303	1418	320.667	324	295	308.667	316.667	335.667	322.667	310
21.2667	290.333	292.333	311	311.667	315	320.667	304.667	306	326.667	306.667	1397	330.667	309.667	304.333	300	322	326.333	328	314.333
21.3	299	300.667	311	316.333	312.667	318	310.667	320.667	317	314.333	1452	337.333	313.667	316.667	310.667	324.667	315	327.667	310.667
21.3333	282.333	277.667	309	307.333	304.333	321	307.667	310.333	312	320.667	1461	317	313	308.667	318.667	330.667	326	327	316
21.3667	291.667	309	311	313	301.333	306	309	304	315.333	314.667	1400.67	339	308	306.333	311.333	345.667	317.667	308	316
21.4	297.333	297.333	317.667	302	305.333	300.667	308	307	308.667	319.333	1361.67	319.333	311.333	296.667	310	325.667	319.667	332.667	316.667
21.4333	300.667	310.667	304.667	305	300.333	311.667	303	319	312.667	311.667	1415.33	316	318.667	320.333	317.667	331.667	318.667	329.333	306.667
21.4667	300.333	292.667	304.667	304	297.667	322.333	314	310.333	310	317.333	1433.33	330	314	300.333	295.333	326	310	328	315.333
21.5	286.333	299.333	313	307.667	309.333	318.667	314.667	319.333	301.333	315	1382	327	313.333	303.333	311	318.667	314.667	333.667	316.333
21.5333	291	294	314	305.333	308.667	312	311.667	317	317	317.333	1436	324.667	308.333	319	298.333	326.667	320.667	330	315.667
21.5667	298.667	299	322.333	308.333	315.667	322.667	311.333	316	312	315.667	1407.67	326.667	309.333	305.333	302.333	329.667	301.667	355.333	321.333
21.6	295	306	322.667	320	313	309	302.333	311.333	311.333	318.333	1423.67	339.333	319.667	298	298.333	328	324.667	313.333	314
21.6333	295.333	290.333	332	310.667	311	322	312	314.667	312.667	317	1366.33	338.333	305.333	304.667	321.667	316	327.333	324.333	335.667
21.6667	284.333	297.333	314	308	310.667	328.667	310	314.333	330.667	349.667	1395.33	329.667	322.333	295	305	328	328	338	324
21.7	288.333	301.333	324	318.667	323	318.333	311.667	301.667	318	317.667	1423.67	339.333	309.333	305	333.333	335.667	330.333	341.667	322.333
21.7333	295	300.333	313.333	312.667	314.667	310.333	302	320.667	322.667	324	1380	340.333	311.667	297	314.333	328.667	309	331.333	322.333
21.7667	300	301	312	320.667	315	318.333	303	308	320.333	320.667	1445.33	328	312.667	306.667	307.333	328.667	333.333	323.667	328.333
21.8	298.333	300.333	314	307.667	307.333	329.333	300	309.667	309.667	325.333	1454.33	333.333	316.333	297.667	309.667	334.333	326.333	323.667	329
21.8333	296.667	301.667	319.667	312.667	311.667	320.667	308	315	308	323.667	1399.67	344	311.667	304	296	313.667	314	326.333	321.333
21.8667	297	295	320.333	317	318	316.667	308.667	307.667	307	305	1415.67	316	319	294	310	313.667	325.333	322.667	325.333
21.9	296.333	289.667	321.667	315.333	318.333	314.667	315.333	312.333	321.667	318.333	1395	330.667	323	301.333	301	326.667	322.667	321.667	314
21.9333	299	312.333	320.333	317	314.333	309.667	302.667	318.667	319.667	314.333	1364.33	330	318.667	312.333	300	325.333	317.667	328.667	328
21.9667	294.667	291	312.333	319.667	316.333	313.333	303.667	324.333	302	319.333	1406	335.667	312.667	300.333	311.333	331.667	313.333	327.333	317.667
22	296.667	301.333	312	326.333	324	308	313.667	312	307	315.667	1467.67	338.333	301	298	315.333	325.333	332	323	312.333
22.0333	307	299.333	324	319.333	321	319.333	309.333	317.333	312	314	1401.67	320.667	318.667	303.667	306.667	338	322	320	315.667
22.0667	284.667	302	307	310.667	314.667	316.667	312.333	314.667	315.333	311.667	1435.67	322.667	302.667	308	304.333	331.667	327	317.667	324
22.1	301	294.667	308	316.333	321.667	316.667	304	305.333	323	317.333	1418.67	325.333	307.667	309.333	301.667	335	312.333	330.667	321
22.1333	295.333	309.333	306	320	320.333	329	296.667	320	308.667	324.667	1398	308.333	320.667	303.667	302.333	335.667	326	321.333	307.333
22.1667	295.667	293.667	298.333	320	306	315	304	311.333	302	315.667	1379.33	330.667	320.667	311.333	304.667	332.333	324.667	321	314.667
22.2	302.667	300.333	310	304	329	323.333	303.667	305.667	308.667	310	1394.67	325.667	318.333	299.333	309	339.333	322.333	324.333	307.333
22.2333	285.667	293	316	326	300	306	306	301	317	324.333	1412	329	313.667	301.333	300.333	325.333	325.333	326.667	321.667
22.2667	295.667	303.667	312.667	308.333	308.333	318	303.667	313.333	314	324.667	1356.67	322	297.333	291.667	308	327.333	330.333	328.333	315.667
22.3	286.333	304.333	328.667	310	313.667	303	305	319.333	311.333	326.333	1342.33	320.667	321.333	303.333	302	327	316.667	326.667	333.667
22.3333	288.667	303.333	310.333	314.667	305.667	320	310.333	309.333	319.333	305.667	1373.67	322.667	305.333	300.667	318	325.667	321	337	326.333
22.3667	283	304	310	316.333	315.333	311	308.667	312.667	309	333	1381.33	336	311.667	307.333	298.333	313	314.333	319.333	315.333
22.4	289.333	308	311.333	314.667	316	305.333	308.333	324	308	324.333	1367.67	329.667	308.667	301.667	301	340.667	319	318.667	315
22.4333	300.333	297.333	305.667	316.333	301.667	312	302.667	290	312.333	302.333	1362.67	329	322.667	314.333	324.667	332.667	320.667	324.333	320.667
22.4667	286.333	292.667	314	312.333	318	311.667	292	324	315	305.333	1358.33	320.333	311.333	304	309	310	318.667	317	323.333
22.5	282.333	302.667	315.333	317.333	315.667	314	303.333	314.667	318.667	309.667	1340	323	314.667	300.667	296.667	314	317	338.667	311.667
22.5333	286.333	295.333	320.333	300	310.667	303.667	285.333	313	323	310.333	1374.33	318.333	311.667	290	305.667	333.333	323	317.667	317.667
22.5667	306.333	294.333	319	322.333	306.333	303.667	298.667	308.667	323.667	312.667	1408.33	332	310	315	303	319.333	316.333	332.333	309.667
22.6	304	296.333	309	318.667	309.333	331.667	313.333	302	317.333	315	1369.33	319.667	312.667	300.333	305.667	326.333	321.333	336.667	318
22.6333	296.667	297.667	306.333	310.667	321.333	313.667	306	303.333	307.667	308.333	1352.67	331.667	319.333	304.333	304.333	330	316.333	321	323.333
22.6667	292.333	300.667	311.333	323.333	318.667	312.333	299	308.333	321.333	318.667	1353.67	328.333	310.333	300.333	311	314.667	309	322.667	306.667
22.7	295.333	302	316.667	310.333	315.333	317.667	306.333	300.333	319	327	1374.67	337	316.333	296.333	295	332.333	309	329.667	331
22.7333	298.333	292.667	306.333	308.667	321.333	314	306.667	303.667	305.333	351	1372.33	336.667	318	296.333	316	324.333	318.667	326	322
22.7667	297	295.333	303.333	320.333	311.333	313.333	307.667	310	314.667	300.667	1329.33	322	306	295.667	296.667	320	311.333	319.667	324.333
22.8	293	304.333	314.667	308.333	317.333	304	301.667	314	315.667	322.333	1365	320	318	308.333	315	328	317.333	324	321
22.8333	299	285.333	314.333	310	320	316.667	303.333	312.667	313	316.333	1401.33	330	313.667	303.667	296	328.667	320.667	357.333	324.333
22.8667	297.333	283.667	315	325	320.667	303.333	305.333	320.667	320.667	314.333	1400	324	313.667	290.333	316.333	333	324.333	307.667	325.667
22.9	291	307.667	311	315.333	307.333	315	310.667	297.667	303	322.667	1390	341	315	297.667	315	319	311	318.667	322.333
22.9333	286.333	295.333	304.333	314	308.333	312.333	310.667	307.333	322.667	303.667	1427.33	330.667	318.667	303	295	333	317.667	320.667	309
22.9667	299.333	283.667	320	313.333	312.667	315	287.333	299.667	319.333	305.667	1333	331.667	311.667	313.667	298.667	327	322.333	322.667	316.333
23	296.333	288.333	318.667	302	308	318.667	298.667	306.667	309.333	332.333	1336.67	316.333	316	301	306.667	323.333	324	338	310.667
23.0333	289	291	325.667	326.333	309.333	309.667	315	309.667	309.667	340.333	1351	339.333	313.333	295	311	333	320.667	324.667	311.333
23.0667	287	312	286	308.667	300.333	305	306.667	310	307.333	322.667	1388	328.667	312.333	304.333	309.333	327	311	324	309.333
23.1	283.333	297.667	317.333	305.333	317	309	303.333	306	309	319.667	1470	328	315.667	308	309	327	321.667	320.333	312.667
23.1333	296.667	296	312.667	309	308.333	308	311.667	314	321	345	1384.67	336	310.667	298.667	301.333	331.667	330.333	318.667	312.667
23.1667	286.333	298	315.667	309	302.333	315.667	295.333	301.333	321.667	309	1337.67	337	323	307	305	331.667	326	324.667	322.667
23.2	286.333	299.667	304.667	310.333	309	308.333	311.333	297	322.667	320	1330.67	332.667	319	303.333	308	331.333	314.667	334	313.333
23.2333	305.667	298	300	312.667	305.333	303.667	292.333	305.667	318.333	314.333	1385.67	322.667	311	302.333	302.667	317	319.667	327.333	308.667
23.2667	305	298	304.667	307	313.333	319	312.333	308.333	313	336	1368.33	325.667	313.667	300.333	304	319.667	332	333.333	308.333
23.3	288.667	298.333	299	331	303.667	313.667	310.667	297.333	312	327.667	1373.67	324.333	307	308.667	318.667	331.667	322.333	330	323.333
23.3333	286.333	294.667	314.333	324.333	319.333	319.333	312.333	312.667	323	311	1352.33	316	312.667	306.667	304	334	325.333	329.333	304.667
23.3667	294.667	300	311	318.667	312.333	313.667	304.333	315.333	318	328.667	1391.67	329	313	295.667	308.667	320	317.333	324	318.667
23.4	278	293.333	321.667	311.333	305.667	300.667	308.333	304.333	315.333	336.667	1383	324.333	311	304.333	314	330.333	333.333	312.333	304.667
23.4333	289.667	291	318	318.667	308.667	311.333	299.333	305.667	320	319.333	1321.67	339.333	315	307	305.667	321.333	329	324.667	306.667
23.4667	283.667	296	307.333	295.333	314.333	306.667	298	305.667	313.333	319	1342.33	344.333	302	313	300	327.667	315.667	327	327.667
23.5	287	288.333	311.333	305	314.333	311.333	302	296.667	327.667	310.667	1336.33	326.667	306.333	299	300	331.333	326.667	331.333	322.333
23.5333	288	293.333	314	324.333	305.667	307.333	297	306.333	311	318.667	1363.67	329.667	308.333	297.667	307	333.333	322.667	327	312
23.5667	285	291.333	311	299.333	318	309.667	319.667	300	308.333	324.667	1396.67	333.667	304	302.667	313.667	339	336.333	332	311.333
23.6	283	310.667	315.333	317.667	323.667	320	306.333	310.333	302.667	312.333	1344.33	339	309	306.667	311.333	340	328.333	318.333	317.667
23.6333	284	314.667	325	312.333	320.333	318.667	295.667	318	311.667	327.667	1343	328.333	311	294.667	310.667	333.333	314.333	327	312
23.6667	282.667	284.333	313.667	306	307.333	331.333	320	300.333	309	350.333	1360.33	335.667	301	311	306	329.333	315.667	338.667	329.667
23.7	299	296	306.667	314	313.333	312	308.667	318.667	317	314.333	1359.67	339	302	304.333	304.333	334	309.667	334	306
23.7333	278	295	316.667	305	316	313.333	298.667	313	302.667	319	1349.33	316.333	308.667	298.667	311.333	335.333	320.333	323.667	317.333
23.7667	292.667	295.667	305.333	319	326.667	313	302	311.333	317	311.667	1419.33	329.667	314.667	309.333	320	318.333	323.333	332.667	327.333
23.8	290.333	308.667	309.667	316	313	332.333	301.333	311	312.667	320	1381.33	333.333	306.667	313.667	303	318.667	326	337	310.333
23.8333	297.333	297.333	307.667	307.667	308.667	310.333	307	304	315.667	326.333	1358.67	333.333	306	302.667	309	330	315.667	330	325.333
23.8667	303.667	292.333	315.333	308.667	307.667	319.333	306.333	308.667	322	351.667	1367.67	325	314.667	302.667	317.333	342	321.333	330.333	314.333
23.9	297	304.667	306.667	321.667	323	315.333	298	299.333	322	310.667	1345	327.333	312.333	304	306.667	324.333	323.333	331	317
23.9333	287	297	305.667	316	316.667	315.667	294.333	306.667	317	301.667	1326.67	316.667	312	296.667	314.333	337.667	317	324.333	323
23.9667	281.667	303.667	307	329.667	312.667	313	308.667	306.333	323.667	306.667	1322.67	325	312	318.333	302.667	332.333	338	335.333	321.667
24	290.667	292.333	312.333	316	321.667	303.667	311	301.667	305.667	306.667	1344.33	327.667	306	307	314	336.667	308.333	343.667	334
24.0333	295	298	309.667	311	306.333	316	308.667	317.667	326	321	1330.33	318.667	313.667	307	297	317	326.333	315.333	308.333
24.0667	298.667	291	313.667	306.333	315	304	302.667	307.333	315.667	315.667	1323.33	325.667	319.333	309	315	328	321.333	332.667	317
24.1	288.333	301	315	308.667	316.333	308.333	299	297	300.333	333.333	1427.67	318	322.667	313	301.333	325	320.667	329.667	320.333
24.1333	292.333	303.667	312	307	306.667	309.667	313.333	317.333	303.667	315.667	1350	325.333	316.667	294.333	302	329.333	314	315.667	321
24.1667	292.333	298.667	317.333	312.333	300.667	309.333	292.667	298	311.333	339.333	1392	318.667	312.667	307	300.667	333.667	323.333	328.667	310.667
24.2	288.667	297.667	296.333	304.667	310	320.333	304.667	312.333	312.333	313	1362.33	328.333	310.333	302	305	324.333	323	319.333	320.333
24.2333	291.667	298	298	303.667	298.667	299	296.333	301	319.333	300.667	1318	325.667	312.333	304.667	312.667	321.333	313	333	322
24.2667	291.667	290.667	304.667	305.333	310.333	309	293	310.667	313.667	326.667	1340.67	318.333	303.333	291.333	300.333	323.667	310	318.333	323
24.3	302.333	302.667	306	321	321.333	313.333	295	304.333	306.667	318	1376	318.667	309.333	292	305	324.667	330.333	331.333	307.667
24.3333	293	289.333	304	316	316	311.667	291	315.667	315.333	305	1383.67	319.667	305.333	305	311.667	333.667	321	333.667	310
24.3667	287.333	289.333	298	286	312.667	300.333	302	317.333	312.667	326.667	1328.67	325.333	314.667	300.667	302.667	327.667	316.333	337.667	328
24.4	312.667	299	295	311.333	317	317	305.333	296.333	319	311	1362	328	302.667	304.667	287.667	326	317.667	329.667	314.667
24.4333	297.667	290	295.667	311	316	309	310.667	311.333	313	320.667	1387.33	348.667	305.333	294.667	302.667	322.333	315.667	331.667	327.333
24.4667	294.667	297	303.333	312.333	317.667	312.333	292.667	310.667	317	337	1354	318.667	304	302.667	306	339.333	316.667	328	309.333
24.5	293.333	300	320	310	315.667	310.333	292	306	319	314	1380	334.667	315	303.667	309.333	324.333	312	331.333	330.667
24.5333	295.667	298	308.667	306	318	311	304.333	307.333	317.667	313.333	1358.67	334.667	306	296.667	305.333	326.333	316.667	328.333	320
24.5667	294	288.667	321	313.667	324.333	305.667	304.667	305.333	301.667	298.333	1338	334.333	310.333	308.333	288.667	333.667	301.333	316.667	330.667
24.6	290.333	302	314	320.667	312.333	306.667	296.333	317	308.333	305.667	1329	314	298.667	302.333	299	324.333	319.667	328.667	319.333
24.6333	297.667	291	314.333	304	329.667	305.333	309	301.667	311.333	320.667	1369.33	335.333	311.333	308.333	317.667	315	319	318.667	311.333
24.6667	301.667	289.667	314.667	309.667	317	317.667	315.333	313.333	321.333	316.667	1331.67	327.667	303	316	307	331.333	313.667	325.667	335.333
24.7	285	307	311.667	322	323.333	305	304.333	315	302.333	313	1370	342.667	310.333	299	322.667	328.333	306.667	319.667	328.333
24.7333	290.333	311.667	310.667	315.667	329.667	310.333	296	305.667	304.667	323	1356.33	344.333	303.667	301	313.667	337.333	320	312	328
24.7667	295.333	292.333	325.667	318.333	319.333	304.667	300	318	301	309.333	1355	336	301.333	291.667	311.667	318.667	313.667	324.667	328
24.8	289	300	299.333	303.333	296	322	308.333	303.667	315.333	311	1294.67	331	298.333	303	308	340.333	321	325.667	322
24.8333	302	299	305.667	295	309.667	317.667	306.333	300.667	313.333	318.667	1347.33	317.333	315.333	300	304.667	320.333	323.333	322	322
24.8667	298	302	311.667	308.333	316	308.333	310.667	303.333	308.667	316.667	1366	316.667	312.667	302.667	296.667	344	316	322	320.333
24.9	278	300	307	315.667	319.333	315.667	310.667	302	302	321	1357.33	315	298	298	297.333	327.667	320.333	326.667	322.667
24.9333	284.667	294	308.333	309	319	311.667	298.667	302.333	305	320	1360	330.333	305.333	299	305.333	331.333	329.333	334.667	321.667
24.9667	290.667	297	315.667	316	296.333	304.667	302	304.667	310.667	312	1331.67	343.667	304.333	306	311	334	321.333	335.667	318.667
25	293.333	297.333	308.667	312	321.333	320.333	299	296.333	328.333	305.667	1324.33	326.667	308.667	290	291	318.667	311.333	329.667	317.667
25.0333	298.333	295.667	302	297.333	304.333	300.333	299.333	299.333	318.667	326.667	1369.67	330.667	309.667	292.667	308	328	311	336.333	312
25.0667	295.667	283.333	307	305.667	302.667	302.333	306	306	317.667	303.333	1341	329	321	295.667	299	331	322.667	339.667	308.667
25.1	298.333	291.333	305.667	311	300	313	312.667	292.333	317	310.667	1327.67	326.667	298.333	302.333	304.333	334.333	320.333	328	309.667
25.1333	277.333	302.667	291	310.333	300	315	307	307.333	304	313	1330.33	329.667	311	314.333	307.333	334.333	322.333	317.667	316.333
25.1667	294.333	302.667	318.333	311.667	310.333	289.667	296.667	304.333	299	307.333	1359	334	297.667	306	294.667	339	321.333	339.333	307
25.2	293	295	300.667	304.333	307.333	303	304	302	310.667	314.667	1336.33	326.667	301	304.667	304	321	321.333	320	326.667
25.2333	294	286.667	315	306.667	309	303.667	301.667	298.333	310.667	325.333	1327	320.667	306.333	305	312	332.667	308.667	331	319.667
25.2667	285.667	289.333	314.667	297	303	300	301	302.333	305.667	305.667	1298	329	303.333	294.667	301.333	315	323	320	311.667
25.3	299.667	307	309.333	307	325.333	322	306.333	313.667	299.333	318.667	1381.33	325.333	304.333	307.333	299.333	326.667	320.333	322.667	310.333
25.3333	289	294.333	316.667	308	302.667	311.333	299.667	297.333	312	300.667	1343.67	333	293.667	297	285.333	323.667	316.667	329	309.667
25.3667	283.667	304	301	313	305.333	309	296.333	303.667	319	339	1345	337	306	296.667	313.333	327	330.667	329	304.333
25.4	281	297.333	314.667	297	305	312.667	299	307.667	310.667	315.333	1323	330.667	312	293.667	303	333.333	319.333	332.667	308.333
25.4333	286.333	295	310	297.333	306	310	304	308.333	312.667	303.667	1353.67	317.333	319	293.333	290.667	331.333	333.333	333	314.333
25.4667	282	300.333	304.667	304	311.333	291.667	299	311	311.667	316	1301.33	329.333	306.667	304	296.333	317.333	301.667	335	311.667
25.5	283.333	292.333	308	308.667	303.333	314.667	296	307	314.333	314.333	1340.67	329	298	311	292.667	319.333	320	328.333	308
25.5333	282.333	304	303	298.333	319.333	303.667	304.667	299.667	312	311.333	1357.67	331.667	319.333	314	292	314.667	316.667	319.333	315.667
25.5667	285.333	289.333	305.333	311	309.333	303.667	306.667	300.333	312	310.667	1333.67	321.667	304.667	289.667	305.667	322	305	326	308.333
25.6	286.333	293.333	309.667	330.667	311.667	301.667	304.667	315.333	314.667	350.667	1367	322.333	306.333	297	298	336.667	318.667	329.333	313.667
25.6333	284.667	291	325.667	306.667	289.333	300.333	297.333	309	314	320	1331.67	316	298	300.667	293.667	327	318	316.667	298
25.6667	282.333	292.667	302.667	316.333	319	309.667	307	298.333	316.667	319.333	1305.33	306.333	307.333	298.667	302.333	330.667	326.333	324	312.333
25.7	305.333	289.333	309	312.667	309	309.667	301	303.667	312.667	306.667	1328.67	329	310	308.333	300.333	343.667	314.333	323	311.667
25.7333	302.667	296.667	313.333	306.333	313	306.667	303.333	309.333	316	314.333	1393	317	303.333	286.333	299.667	332.333	315	318.333	314.333
25.7667	280.667	294.333	303.667	308	305	317.667	309	311	309.667	310.333	1335.67	328	304.667	297.667	303	326.667	326.667	317	323.333
25.8	303.667	287.333	313.667	313.333	314.333	314.333	298.667	303	313.667	317.333	1310.67	314.333	301.333	302.333	302	329.667	314.667	333.333	312.667
25.8333	281.333	294.333	315.333	308.667	311.667	307.667	299.333	302.333	304.333	307	1329.33	325	307.667	301	297.333	321	320.667	334.333	298.667
25.8667	300.667	291.333	311.333	301.333	317.333	301.667	310.667	305	313.667	329.333	1357.67	328	306.333	300	297.667	328	318.333	325.333	313.333
25.9	285	293.333	315.333	307	310.667	311.333	303.667	311.333	310	317.667	1367.67	318.333	323.667	296	299.333	321.667	322.333	315.333	320.667
25.9333	299.667	278.667	314	324	306	309.667	299.333	304	304.333	333	1383	325.333	305.667	300.333	317.333	336.667	324	327.667	320
25.9667	288.333	299.333	307	314	326	304.333	308	303.333	316	318.667	1354.67	341.667	307.333	294	301.333	317.667	309	314.333	320
26	297.333	296	311.667	297.667	301.667	313.667	306.333	313.667	309.333	317.667	1350.33	328.667	299.667	287.667	299.667	332.667	307	308.333	327
26.0333	287	302.667	298.667	307.333	305.333	303.333	299.333	314.667	301	319.667	1356.33	319	311	301	315.667	336	320.333	318.667	311.667
26.0667	277.333	294.667	306.333	304.333	309	301.333	299	294.333	309	313	1321.67	334.667	299.333	292	311.667	334.667	314.667	316.667	319
26.1	295	298.667	300.333	301	305.667	321.333	297.333	312	310	308.667	1346	323.333	299	317	296.667	335	320.667	317.333	308.667
26.1333	295.667	287.667	313.333	302.667	310	294.667	313.667	299	314.667	301	1364.67	320.333	320.667	293.333	289.667	321	325.667	323.333	320
26.1667	290	281.667	315.333	314.667	326.333	304	297	301.667	298	316.667	1360.67	326	299.667	291.667	307	324	320	341	309.667
26.2	295.333	299.667	306.333	298.333	316	308.667	303	299.333	319.667	314.333	1355.67	319	304	295	310.333	320.667	320	325.667	320
26.2333	283	293.667	301.333	303	319	296.333	300.667	311.667	309.333	311.333	1337.67	331.333	311	300.667	293.333	331.333	329.333	325.333	307.667
26.2667	293	295	303.667	304.667	315	313.333	302.333	299.667	302	316.333	1331	330.333	306.667	296.667	298	333.667	322	321.667	308.333
26.3	302.333	289.333	308	320.333	315.667	314	312	290.667	315.333	313.667	1366.33	316.667	302.333	304.667	297	318	312.667	314.333	322.333
26.3333	280.667	291	289.667	306	317.333	307.333	311	291	299.667	338	1347	325.667	300.333	295.667	293	322.333	307.333	330.667	323.333
26.3667	291	285.333	300.333	299.667	312.333	308	294.333	295	309	335	1353.33	329	317.333	291.667	304.333	319.333	324	333.667	312
26.4	292	290.667	306	319	309.667	306	298.667	293.667	301.333	308	1340.33	325.333	317.667	304	304.333	318	330.667	305	322.667
26.4333	289.333	296.667	301.667	318.333	292.667	303.333	294.667	303.333	307.667	338	1323	335.333	314.667	302.667	298	324	311.667	322	333.667
26.4667	289	297	315.333	309.667	310.667	302.667	306.333	305.667	317.667	319.333	1339	322.333	305.667	299.667	299.667	320	304.333	339.333	320.333
26.5	295.333	300	300.333	310.667	317.667	321.667	302	308.667	312.333	329.333	1337.67	323.333	300.333	298	301.333	333.667	326.667	331	313.333
26.5333	297	298.667	303	309.333	312.333	311	298.333	310.667	312.667	319	1358.33	327	309.333	299	307.667	324.667	328.333	321.333	314.667
26.5667	285	288.667	297.667	305.333	320.333	322	292	306.333	310.333	310	1339	321.333	302.333	310.667	301.667	328.333	313	326	313
26.6	286.667	290	312	300	323.667	292.333	305.333	306	311.667	308.667	1313	325.667	304	304.333	299.333	323	318.333	326.333	322.667
26.6333	291	301.667	311.667	305.333	304.333	304.333	298	304.667	315.333	316.333	1368	327	299.333	308.667	298.667	323.333	306.333	334.333	315
26.6667	283.667	294	305.667	307.667	305	307.333	309.333	304.667	300.667	316.667	1339.33	326.333	294.667	287.667	297	334	324	317.333	326
26.7	289.333	285.333	319.333	309.667	326	293.333	303.333	304.333	310.667	353.333	1366.33	326.667	316	299.667	301	328	316.667	338.333	321.333
26.7333	296.667	289.333	310.333	315.667	311	292	293.333	311.333	304	313	1364.33	327.667	301.333	312.667	305.667	330.333	315.333	346	311.333
26.7667	306.667	306	312.667	308.667	306	309	300.667	291.333	312.667	320.333	1347.67	319.333	296	302.333	294.333	340	319.667	342.667	316.333
26.8	293.333	295.333	322	302.333	305.667	310.333	305.333	312.333	319.667	331	1358.33	320.333	295.667	289.667	303.667	323.333	317	338.667	328.667
26.8333	283.333	301	314	299.667	321.333	307.667	311.333	303.333	307.333	313	1313.67	325.333	307.667	304.667	303	330.333	319	330.333	309.333
26.8667	280.333	291.667	301	307.333	315	298.333	298	299.667	309.667	306.667	1310	332	301	301.667	297.333	336	317.667	321	308
26.9	287.667	307.333	317.667	308.667	317.667	304.333	301.667	300	297.333	307	1324	319.667	304.333	300.667	307	334.667	316	329.667	318
26.9333	290.333	292.667	318.333	288.667	317.667	301.333	299.333	312	310.333	336.333	1339.33	329.667	314.333	316	304.333	320.667	318.333	317	310.667
26.9667	294	291.333	298.333	312	312.333	303.333	296	310.667	299	325.667	1306.67	316	302	293.667	308.667	335	314	331.667	314
27	285.333	282	318	316.667	322.333	305	310.333	305.333	300.667	317	1321.67	325.333	306.667	288.333	301	327.333	315	328	320.333
27.0333	275.333	282.333	306.333	318	329.667	308	310.333	310.333	306	304	1345.33	319.333	302	304.667	303.333	321.667	329	314	311.333
27.0667	290	289.667	301.667	317.667	314.667	300	317.667	303	302.333	317.333	1375.67	325.667	315.333	291	311.667	319	327.667	328.333	319
27.1	298.333	300.333	300.333	296	315.667	297	295	305	312.333	312	1364.33	315.333	305	295.333	294.667	327	324.667	326.667	320.667
27.1333	297.333	290.333	302.667	304	316.667	309.667	303.667	314	309.333	316.333	1321.33	321.667	304	293.667	303	317	321.667	325.333	317.333
27.1667	294.667	299.333	310.667	306.667	312.333	307	303	316	310	319.333	1351.67	324.333	303.333	304	289.667	317.667	314	318	317.667
27.2	291.333	291	298.333	301	307	311	297.667	304	317.667	301	1315	324.667	309.667	296.667	289.333	337.333	315	332.333	308
27.2333	280.333	283	303.667	305	308.667	309.333	298.333	308.333	310	290	1309.67	329	316.333	296	300	319.333	322	326	307.333
27.2667	286	300.333	307.333	294.667	317.333	301	299	300.667	303.667	308.667	1350.67	314.667	317.667	300.333	304.333	308	318.667	339	308.667
27.3	288	297.333	293.667	290.333	310.333	315	306	298.333	308.333	304	1308	325	305	291.333	305.333	329.333	321.667	327.333	315
27.3333	292.667	290.333	308.667	307.667	315.333	295.667	308.333	299.667	312.667	313.667	1341.67	319.333	303.333	304.333	293.333	313.667	311.333	337.667	301.667
27.3667	285.667	289.667	313.667	310	314.333	312	297	309.667	321	314.667	1318	325.667	297.333	309.667	301.667	331	321.667	325.667	306
27.4	290.667	296	302.667	308.667	317.333	312	306	305.667	308.333	306.333	1352.33	316	306	299.333	305.667	328.667	320.333	333	307.333
27.4333	298	287.667	319	312.667	320.667	320	299.333	304	309.667	316.333	1323	331.333	311	299.333	300.667	323.667	314	324.667	315.333
27.4667	285.667	290.667	317.667	308.667	327	311	299.333	313	313	311.333	1323	319	308.333	294	300.667	324.333	318	330	313.667
27.5	288.667	278.333	304	289	306.667	301	297.667	297	308.667	301.667	1357.33	326	305.667	318.333	300.667	315.333	326.333	323.333	316
27.5333	284.667	286.667	299.333	297	324.667	300	311	298	322	311	1392.33	324	311	303	301.667	322.333	329.333	329.667	317
27.5667	292.667	294	311.667	297.333	315.333	301	294	299	321.667	311.333	1316.67	329.333	311.667	294	299	329	331.333	338.333	313.667
27.6	293.667	285.667	304.333	303	305.333	303	304	300.667	311.667	328	1316	325.333	304	302	296.333	333.333	328.333	356	313.667
27.6333	291.333	285.667	313.333	301	317.667	302.667	284.667	299.667	316.667	317.333	1370.67	323.667	313	294.333	303.667	332.667	319.667	322.333	321.333
27.6667	284.333	284	307	314.667	317	318.667	297	309	308.667	324.667	1324.33	320	305.333	294.667	310.667	327.667	327.333	331.333	306.667
27.7	288.667	293.667	322	305	317.333	312	300.667	324.667	310.667	315.333	1349	317.667	299	300.333	294.667	325.333	311	314	308.333
27.7333	292	290.333	306.667	297.667	316.333	299.667	316.333	296.667	308.333	326	1323	334	298.333	308.667	294.333	322.667	325	337.667	311.333
27.7667	290.333	281.333	303.667	302.667	314.333	310.667	314.333	306.333	310.333	311	1328.67	325.333	301.333	298	295.667	328	311	327.667	310.333
27.8	293.333	286.667	311.333	310.333	312	310.333	292.333	300.333	307.667	308	1312	333	311	299.333	300	332	323	344	324
27.8333	301	290.667	308	305	309.333	301.667	304.667	303	312.333	311	1372	316	310.333	294.333	294.333	316.333	306	329	306.333
27.8667	282	296.667	301.667	291.333	321	299.667	304	304.333	322	306.667	1407.33	327	315.333	298.667	306	317.333	325.667	330.667	313
27.9	299	285.333	307.333	294.333	298.333	297.333	304.667	311.333	305.667	307.667	1395	318.667	312	314.333	312	326	324	332.333	310.667
27.9333	282.667	294.667	305.667	301	306.667	304	288.333	300.333	304.333	303.667	1337	312.667	306.333	304.667	314.667	320.333	314.667	327.667	310
27.9667	288.667	289.333	304.667	305.667	314.667	301.333	302.667	293.667	312	313.667	1337.33	321	306.333	306.667	292	319.333	320.333	328.333	311
28	298	289	312.667	307.667	312.667	305.667	300	313	309.333	328	1373	323.667	307.333	296.333	300.333	323.333	330	339	318.667
28.0333	299.667	292.667	298.333	309.667	301.333	311.667	293	301.667	306.667	318.333	1384	322	294	282.667	291	318.333	320.333	328	319
28.0667	286.333	298.333	301.667	306	311.667	304	309.333	318.333	313.667	330.667	1368.33	331.667	302.333	294.333	299.667	325.667	328.333	325.667	316.667
28.1	293.667	287.667	314	289.333	312.667	308	292	302	315.667	307.667	1352.67	324.667	304.667	303	298.333	330	317	320.333	310.667
28.1333	288	289.667	311	301	308	311.333	306.333	296.667	310.333	297.667	1336.33	319.333	309.333	301.333	310.667	331.667	324	324	312
28.1667	285	282.667	310	293.333	296.333	306	303.333	294	303.333	306	1366.33	329.333	305.333	289.667	301.667	329.333	338	327.667	314.333
28.2	290	290.333	312.333	307	310.333	301	300.667	306	307	311.333	1336.67	315	303	295.333	304	323	318.667	334.667	318.333
28.2333	292.333	297	310.667	291.333	307	304.667	292.333	297.333	311.333	298	1359.33	332.667	296.333	294.667	297.333	336	325.667	336	305.333
28.2667	281.667	292.333	308.333	304.333	303	298.333	294.333	305	315.333	305.667	1364	326	320.333	294.333	296.667	322.333	321	330.667	316.667
28.3	290.333	286.333	297.333	299.667	308.667	295.333	297	292.333	311	312.667	1316.67	321.333	301.333	310.667	295.333	326	326.667	328	312.333
28.3333	292.667	304.333	295.667	313.667	310.333	299.333	293	294	305.333	311.333	1362.33	328.333	304.333	285.667	303.667	329	327.667	334	312.667
28.3667	296	297	299.333	305.667	323.333	294	302.667	296.667	307	321	1351.67	322.667	299.667	288.667	305.333	318.667	321.333	342.667	308
28.4	285	300	316	310.333	315.333	313	291	283	313.333	307	1380.67	323	312.667	305	314	330.333	327.333	325.333	317
28.4333	294.333	287.333	313.667	303	307.667	306.333	301.333	306	312.333	321.667	1381	316.667	303.667	303.667	302	320	322	333	306
28.4667	279	291	325.667	305.667	300.333	315.333	291.333	305.667	321.667	309	1320	315.667	306	297.333	297.333	314.333	324	328.333	317.667
28.5	288.667	289	301	300.667	318.333	318.667	306	288.333	315.333	316.333	1356	329.667	300.333	288.333	304.667	317.667	328.667	341	316.333
28.5333	293	298	313	302.333	307.333	301	295.667	309.667	304.333	315.333	1326.67	328.333	302	297	303.333	325.667	316.667	331.333	320.667
28.5667	280.667	293.667	305.333	320	305.667	304.333	298.667	288.333	310.333	305.333	1363.33	320	315.667	304.667	292	331	313	342	320
28.6	285.667	288.667	306	309.333	311.667	306.667	301.333	302.333	313.333	324.667	1373.67	313.333	300.333	292	298.667	325	330.667	330	312
28.6333	293.667	287	307.333	295	310.333	307.667	291.667	305.667	318.667	311.333	1342.67	313	320.333	308	304.667	333	325.333	338	313
28.6667	301	304	308	306.667	305	313.333	305.667	311.667	296	309.333	1324	327.333	305.667	302.667	291.333	320.667	320.667	325	308
28.7	282.333	304	305	306	303.333	311.333	301.333	300.333	317.667	311.667	1343.67	311	309.333	291.667	288.333	322	322.333	338	306.667
28.7333	280.333	293	307.333	302.333	316.333	297	289.667	292.333	311	306	1387.33	316.333	295	297.667	303	327	320.667	332.667	319.667
28.7667	286.667	275.667	308	298.667	320	311	298.667	294.667	306.667	308.333	1360	323.667	307.333	292.333	297.667	330.667	317	357	321.667
28.8	289	290	315	315	308.333	298	306.667	305.333	309.333	302.667	1342.67	321.667	307	283	297.333	308	319.333	330.667	317
28.8333	288.333	291	317.333	286	304.333	300	294.333	300.333	317.333	304.333	1310	314.333	308	305.667	301.667	329	314	337.333	323.667
28.8667	284	293	313.333	301.333	310	310.333	298.667	292	317	301.667	1293	308.667	309.333	293.333	293.667	317.333	320	331	313.333
28.9	279	276.667	301.667	299.333	301.333	301.333	301.667	301.333	321.667	297.667	1346.67	308.667	303.667	304.667	298.333	327	320.667	326.333	301
28.9333	282.667	286.667	303.333	285.333	308.333	299	304.333	299.667	305.333	307.333	1350.67	302.667	310	289.667	295	324	317.333	325.667	310
28.9667	288.667	290.667	310.333	302.333	309	302.667	303	296.333	305	305	1345.33	317.333	307.333	298.667	297.333	330.667	320	329.333	291.333
29	288	284.667	308.333	295.333	308.667	293.667	297	287.667	305.667	298.667	1383	316.333	312	294	295.333	325.333	307.667	346.333	318.667
29.0333	289	287	303.667	298.667	321.333	312.667	287.333	305.333	307.667	305.333	1355.33	330.333	294	297.333	306	332	316.667	343.333	307.667
29.0667	287	289.667	295	306.667	304	310.333	291	284	309.667	309.333	1347.67	318.333	303.667	294.667	291.667	330.333	334	340	314.667
29.1	291.667	289.667	322.333	306.333	314	311.333	307	298.667	319	315.333	1326.33	342.333	316	304.667	297.333	317.333	329.667	335.333	320.333
29.1333	279	303.333	308.333	296.333	301.667	316.667	297.667	289.667	314.333	309	1376.67	325	305.333	291.333	294.667	327	317.333	342.667	330.333
29.1667	280.667	292.667	304.667	297	303.333	295.333	293	295.667	314.667	326	1330	319	293	296	303.667	315.333	330.667	338.667	304.333
29.2	283.333	294.667	306	298.667	308	306.333	298.333	306.333	308	306.333	1383.33	310	293.667	301.333	307.667	318.333	330.667	334	302.667
29.2333	299	280.333	318.333	300.667	303.667	301.667	292.667	289	305	316	1352.67	315	307.333	300.667	287	324.333	317.667	335.333	299.667
29.2667	289	299.333	294.667	301.667	296	321.667	294.667	308	310.333	329.333	1333.67	325.333	306.333	298.667	302.333	319.333	330.333	330	292.667
29.3	289.333	286.333	293.333	301.667	300	299	308.333	297.667	313.333	301.667	1396	322	303.667	298.667	300	321.333	321.333	341	300.333
29.3333	291.333	278.333	307.333	291.333	302	298.333	297	302	303.333	294	1335.67	314.667	298	297.333	298	320	317.667	342.333	300.333
29.3667	269.333	285	295.667	310.667	317	300	290	292.333	309	325	1364	324.333	310.667	304.667	302.667	316.667	322.667	329.333	292
29.4	284	292.333	315.667	299	308.667	305.667	289.333	299.667	307.667	298.333	1379.67	315	310	293.333	296	326	332.667	332	305.333
29.4333	277	297	305.667	310.333	302.667	307.667	305.667	301	313.333	309.333	1354	314.667	294.333	303.333	299	327.667	318	328.667	297
29.4667	282.333	285.667	297.667	295.667	316	308.667	294.333	288.667	316	312	1348.33	314.333	296.333	295	294	332	324.333	333	308.333
29.5	281.667	294.667	317.333	300.333	315.667	306.333	290.333	300.333	311	308.333	1377	319.667	301.667	304	301	327	320.667	331.667	304.667
29.5333	287	284.333	306	299.667	311.333	303	306	305	308.333	307.667	1400.67	322	305.333	295	306.333	329.667	323.333	325.667	313
29.5667	289.333	280.333	315.333	314	300.667	304.667	299	294	293.333	296.333	1369.33	312	310.333	304.333	295.667	320.333	316	338	309.333
29.6	287	292.667	296.667	302.333	308.333	315.333	292	297	307	298	1405	331.333	306.333	296.333	300.667	317	328	345.333	303.667
29.6333	288.333	292.667	290	299.667	301.333	303.333	287.333	293	318	303.333	1352.33	306	297.667	293.667	304	331.333	324	337	307.333
29.6667	287.333	294	317.333	299.667	304.667	305	302.667	289.667	307.667	319	1388.33	319.333	316	288	289.333	319.333	319.667	339.333	312
29.7	291.333	294	293.333	299	307	304.333	310	289.333	305	311.667	1320.67	320	303.667	305.333	304.667	318.333	323.667	343.333	306.667
29.7333	287.667	299	301.667	306.667	302.667	305.333	298.667	295	300.333	322	1334.33	310.667	305.333	294.333	295	314	314	347.667	315.667
29.7667	291.333	289	300.333	281.667	305.667	310	296.333	303.667	300	323	1380.67	330.333	306	304	305	319	325	350.667	313
29.8	275.667	296.333	305	302.333	295	298	274.667	290	309.667	313	1400.33	319.667	309	298	313.667	334.667	315.667	333	317.333
29.8333	291	290.667	302.333	301.667	312	297.667	299.333	300	300	312.333	1350.67	307.333	305.333	309.333	292.667	326.333	316.667	339.333	300.333
29.8667	284.333	296	298	293.667	315	298.667	293	293.333	299.667	332.667	1351	326.333	308.667	291	287	338.333	312.333	353.333	319.667
29.9	290	285	303.667	305	309.667	299	289.667	289	316.667	318.667	1372.67	326.333	289.333	291.667	289.667	333.333	317.333	352	305.667
29.9333	294.333	289	309.667	296.333	302.333	304.667	303.667	297.333	311	314.333	1365.33	326.667	312.667	297	296.667	332.333	309	346.667	312.333
29.9667	276.667	289.333	311	299	306	297.667	297	288	298.667	311.667	1392.33	313	309.333	306.667	278.667	331.333	317	347.333	312.333
30	286.333	291.333	303	297	321	307	297	310.333	308	308.333	1340.67	325.333	302.667	293.333	293.667	331.667	330.667	354.667	317
30.0333	285.667	286	301	293.333	303.667	301.667	296	300	309	316	1377.67	324.333	300.667	303	295.333	327	325.667	356.333	310.667
30.0667	285.333	287.333	292.667	301.667	319.667	311	298.333	297.667	308	297.333	1391	317.333	311.667	289.667	294.667	344.333	322.333	343	307.333
30.1	289.667	294.333	306.667	320.667	308.667	297.667	298.667	301.667	304.333	335	1385.67	325.333	301.333	304	294	333.333	318.667	355.667	317.333
30.1333	273.333	285	306	297	318.667	299.333	299.667	302.333	322	315	1405.67	321.333	320	303	302.333	332.667	335	352.333	322
30.1667	285.667	296	299.667	296.333	329.667	312.333	295	308.333	306.667	306.333	1376	325.667	305.333	294	302	332.333	314.667	349	315.333
30.2	288.667	296.333	317.333	307	294.667	307.667	294.333	299	298.333	305	1375.33	327.667	317	292.667	302	335.667	325	350.333	311.333
30.2333	278.667	296.333	301.667	301	308	314	288.333	309.667	300.333	298.667	1389.67	330.333	305.333	312	303.333	342.667	315.667	347	305.667
30.2667	283.667	287.333	321	299	322.667	303.667	293	303.667	307	315	1389	324.667	309.333	303	302	334.667	320	354.667	316.333
30.3	297.667	287.667	310	308	310.667	311.333	305	291.333	310	320.333	1410.33	328.667	311.333	300.667	308.667	328.667	317	337	315.333
30.3333	279.333	284.667	315	300.667	312.333	301.667	301.667	292	310	333	1362	310.667	306.333	297.667	301	343	332.333	344.667	309.333
30.3667	291.333	282	300	301.667	307	301.333	294	292	308.333	308.667	1348.33	332.333	305.667	285.333	309	340.333	325	345	317.333
30.4	276.667	289	313.667	306.667	304	303.667	302.667	291	307.667	294.333	1409	323.333	301.667	297	301.333	338	330.333	340.667	311.667
30.4333	280	292.333	318	295	312.667	313	295.667	288	295.667	311	1372	322.667	308.333	304.667	315	326	327	360.333	315.667
30.4667	297.667	280	304.667	299	311	302.667	299.667	292	310.667	323.333	1344.67	316.667	301	299.333	310	338.333	326.667	335	308
30.5	287.667	297.333	304.667	296.333	318	295.667	292.667	310.667	305.333	300	1378	331	307.667	292.667	295.333	338.333	317.333	340.667	314.667
30.5333	286	278.667	289.333	299.333	323.667	296.333	302	301	308.667	327.333	1385.67	305.333	310.667	302.667	304.667	346	324.333	340	301.333
30.5667	282	292	294.333	297.667	322.333	295	296	303.333	320.333	317	1373.33	321.667	312.667	300.333	306.667	324.333	319.667	337	314
30.6	283.667	284	305	308	316.667	299.333	298.333	295.333	300	321	1330	325.667	299.333	307.333	297.333	323.333	327.667	343	307.667
30.6333	281.333	283	307.667	317.333	310	295	300.333	296.333	310.333	321.667	1407	317	315.333	306.667	304.667	327	314	339.667	316.333
30.6667	282.667	295.667	309.333	305	311	303.333	297	297.333	313.667	307.667	1411.33	332.333	298.667	303	310.333	343	320.333	351.667	308
30.7	283	276.667	300.333	302.333	302	295.667	301	304.667	311	322.333	1368	325.333	309	293.667	304.667	335.333	318.667	353	315.333
30.7333	274.667	283.667	303.333	302.333	312.333	301	291.333	297.333	299.333	311	1375.33	327	306.333	308.667	306.667	339	316.333	343.667	316.667
30.7667	280.667	286.667	312	294.333	303.667	300.667	292	296	309.667	344.333	1368.67	323	314.333	296	311	332.333	326	355.333	319.333
30.8	280.667	282	310	290	301.667	310.333	305.333	300.667	305	317	1367.33	328	306.333	295.667	303	334.333	324.667	343.667	308.667
30.8333	282	281.667	296	310.333	297.333	312	301.333	307	303.667	302	1396	317.333	292	309	290.667	333.333	328.667	364.333	297.667
30.8667	277	290.333	295.333	289.333	298	302	293.667	300	324	301	1380.33	323.667	303.667	300.333	303.333	335	311	347	316.667
30.9	291.667	281.333	294.667	298.333	306.667	304.667	297.333	299.333	317.667	303.333	1396	322.667	305.333	310.333	302.333	342.667	328	363	312.667
30.9333	285	281.333	301.667	301	306.333	309	281.667	299.667	319.667	302.667	1397.67	319.333	308.667	303.333	306	340.667	313	346.667	300.333
30.9667	285.667	292.333	292.667	286	309	305	291	295	325	329	1401.33	317	297.333	288.333	301.333	332.667	324.333	347.667	308.667
31	283	290	280.667	299.333	309.333	312	290	298.333	317.333	313.333	1395.67	320.333	307	291	284	333.333	326.333	340.333	298.667
31.0333	287.333	287	301	305.333	302.333	308	299.333	285.667	318	306.667	1392.33	327.667	304.333	294.667	316.667	338	324	352	306.667
31.0667	284.667	284.667	297.667	296.333	301.667	301.333	297.667	295.667	317	314	1374	325.667	317.667	295.333	298.667	348	319	357.667	305.333
31.1	286	288	306	305.667	314.333	306.667	299	301	314.333	323.333	1366	314.667	309.667	300.333	299.333	343.667	320	339	313
31.1333	281	283	315.333	308	302	300.667	291	297.667	312	317.333	1374.67	333.333	310.667	292.333	291.667	339.667	321.333	347.667	312.667
31.1667	291.667	283	301	303.333	304	286.667	285.667	296.333	318	314	1413.67	323.667	313	307	297.667	336.667	330	336	308.667
31.2	278.667	292	303.667	302.333	309.333	303.333	298.667	305	305	316.667	1416.33	312.667	295.667	296.333	299	322.667	317	346	311
31.2333	286.333	282	305	303.667	311	301.333	290.667	302	295.667	321	1431.67	324.333	294.667	299.333	287.333	338.333	324	354.333	307.333
31.2667	288.667	287.333	307	311.333	311.333	298.333	284.667	310.333	301.333	314.667	1417.33	327	313.667	301.333	298.333	338.667	336	349.333	313
31.3	275	289	304.667	297.667	301.667	297.333	303.667	294.333	306.333	320	1400	310.667	304.333	296	296.667	340.667	324	333.333	319
31.3333	272.667	281	294	305.333	312.333	303	292	293.667	315.667	319	1411	309	318.667	301.667	296	334.333	327	348	327
31.3667	283.667	286.667	313.333	303.333	307.333	289.667	302.333	308.333	302.667	329	1404.67	324.667	307.333	308.333	300	342	326	353.667	311
31.4	296	285.667	304	301	306.333	304.667	285.333	298.333	314	329	1412.33	313.333	303.667	302.667	292.667	331.667	331.667	362	306.333
31.4333	267.667	287	307.667	305.333	305.667	295.667	304	301	306.333	314.667	1402.67	324	317.667	303	302.333	340.667	335.333	365.667	306.333
31.4667	290	280.333	300	312	302.667	299.667	289	294	323.667	328.333	1378.67	332.333	311	300	290	345.667	326.667	355.333	311
31.5	276	271.333	306.333	303.667	305.667	307.667	296.333	296	314	316	1413.33	315.667	304.667	298.667	302.667	359.667	342	354	312.667
31.5333	286.667	284.333	289.333	302.333	299.667	304	294.333	302.333	311.333	332	1450	322.667	311.333	296	289.667	345.333	322.333	369	300
31.5667	279.667	277	303	296.333	303	296	292.667	298.333	302.333	303.667	1455.67	320.333	307.333	317.333	302	338.333	337.333	353.667	316.667
31.6	277	297	305.667	300.333	316.667	307	292	301.333	300	307.333	1480	340.333	306	303.667	293.667	346	320	362.333	297.333
31.6333	277	293	300.667	294.667	298.333	293.667	300.333	295.333	308.667	317.667	1417.67	324.333	306.667	297.667	298.333	334.333	325	359	310.667
31.6667	285.667	279.667	308	297.667	311.667	297.333	296.333	289	311.333	332	1447	319.667	297	306.667	294	351.667	344.333	365	296
31.7	292.333	285.667	308.333	302.333	302	296.333	293	297.333	300.667	326.333	1450	329	315	297	304.333	345	339	355	324.667
31.7333	274.333	281.333	305	290.333	299	301.333	303	290.667	316.667	338.333	1459.67	322	302.667	297	301.333	348.667	343.333	366.667	315
31.7667	276	283	303.333	296	309.667	295.667	294.667	293.667	321.667	306.333	1413.67	318.333	308	305.333	291.667	338	329.667	355	305.333
31.8	283	292.667	294.667	294.667	310.667	300.667	299.667	299	321.667	335.333	1389.67	325.333	312.333	304.333	291.667	335.333	319	360.667	309
31.8333	272	274	305.333	299	316.333	302.333	302.667	292.667	286.667	322.333	1405.33	313.333	308	302	304.667	326.333	335.333	365.667	302
31.8667	287.667	281.667	298.333	295	312.667	306.333	307.333	296	310.667	322.667	1412	309	317	304	282	355.333	320	359	311
31.9	265.667	283.667	297	301.667	308.667	313.333	295.333	300.333	305.667	325	1451.33	318.667	306.667	314	303.667	345.333	342.667	355.667	312.667
31.9333	271	288.667	311.333	293.333	305.333	309.667	289	290.667	313	323.667	1448.33	330	307.333	297.333	289.333	329.333	337.333	351.667	304
31.9667	275	291	304	308.667	312.667	308.667	301	302	302	332.667	1447	324.667	305.333	311	297	352.333	354	364.333	306
32	276.667	293.667	304.333	309.667	306.333	300	294	299	301.333	324	1473	327.667	299.667	308.333	297.333	347.333	348.667	367	315.667
32.0333	275.333	296.333	307	302.333	311.667	307.667	296	310.667	301.333	318.333	1448	324.333	305	310.667	292.667	345.333	381	363.333	315.333
32.0667	275.333	282.667	294	296	305	296	289.667	306	305	320	1453	328.667	302.333	313	307	337.333	407.333	349.333	302.333
32.1	280.333	282.333	301	298.667	308	292.667	285.667	293	310.667	320.333	1470.33	315.667	306.333	311	282.333	343.333	426.333	365	312.333
32.1333	284.667	287.333	295.333	301.667	301.667	293.667	289	296.667	299	374.667	1498	316	312.667	300.667	304	352.667	512.667	381	297
32.1667	296.667	286.333	306	291.333	311.333	283	286.667	296.333	320	319.333	1543.67	319.667	311.333	309	293	342	479	363.667	305
32.2	279.667	275.333	291	301	313.333	303.333	301.667	294.333	306.667	312.333	1940.33	331.667	299.333	309.333	297.667	354	467	369.667	322.667
32.2333	279.333	298	308	294.667	308.333	293	295.333	293	312.333	322.333	1932.33	312.667	299	304.667	295.667	347.667	450.333	370.333	323
32.2667	299.667	286	299.333	303.333	314	317.333	302.667	283	307.333	347.667	1600.33	316.333	299.667	295.667	289.333	345.667	464.333	368	312.333
32.3	283	278	296.333	310.333	317	298.333	287.667	296.667	307.333	323.667	1576.67	326.667	310.667	315.333	305.667	345.333	447.667	380.667	323.333
32.3333	271.667	284	312.333	306.667	317.667	299.667	297.667	292.667	321	328.667	1630.67	327.333	315.333	303.667	300	341.667	483.333	367	300.667
32.3667	288.667	296.667	308.333	293.333	307.667	303	299.667	290.333	307	361	1748	327.667	307.333	310.333	290	369.667	527.333	382.333	303
32.4	274.667	283.667	308.667	297.667	300.667	294.667	292	322	301	361.333	1651.33	333.333	309.333	309.667	292	333.667	487.667	382.333	307.667
32.4333	277.667	271	312.333	303.333	283.667	296.667	291.667	294	297	322	1577.67	320.333	309	310.333	305.667	348.667	457.667	340.333	325
32.4667	282	277	305.333	289.667	297	305	289	300.333	305.333	333.667	1650.67	321	304.333	306	287	342.667	499.333	365.333	305.667
32.5	288.333	289.333	309	312	301.333	296	286.667	293.667	316	331.667	1652.67	320	313.333	309	287.333	343.333	498	377.667	318
32.5333	276	289.333	307.667	298	296	300.667	291.333	301	315.667	346.333	1884.33	325.667	305.333	312	289	351	487	399.667	306
32.5667	292	287.333	311.333	311.333	308.333	304.667	277.333	306.667	313	354.333	1715.67	321.667	301.667	304.333	298	349.667	475.333	385.333	321.333
32.6	276.667	281	309.333	296.667	312	307	291.667	304.333	309	339	1873	310.667	293	305.667	302.333	370	474	391	312.333
32.6333	285.333	285.667	307.667	305.333	310.333	299.667	305.667	286.667	308	375	2018.67	318.667	312	319.667	282.333	349.333	468.333	392.667	318.333
32.6667	286	290.667	302	294	309.667	300	293.667	300.667	299.667	330.667	1859	326.333	302.333	307.667	301	336.333	450	376.667	321
32.7	290.333	274	298	302.333	303.667	300.333	303	293.333	305.333	343	2284.33	314.333	303.667	306.333	281	349.333	430.333	373.667	320
32.7333	273	284.667	308.667	298.333	315.667	284.667	297.667	292.333	305.333	367.333	1955.33	311.667	303	316	305.667	345	465.667	394.333	311.333
32.7667	286	270.667	305.333	306.667	293.667	294	283.333	289.333	303	368.333	2511.33	321.333	298.333	311	291	341	441.333	395.333	305
32.8	279.667	278.667	295.333	279.667	303	299	282.667	300.667	300.667	321.667	2274	319.667	305.333	317.667	297	345	453.333	384	314.333
32.8333	287.667	290.333	296.333	315.333	305.667	295	300.333	285	302.667	339	2550.67	326.333	310.667	313	293.667	355	450.667	398	310
32.8667	272.667	282.667	300	297.667	299	300.333	284.333	299	305.667	341.667	2377	329	309.667	320	305	361.333	449.333	388.333	309.333
32.9	273.333	294.333	291.667	300.667	298	302.333	297.667	302.667	293.667	338.333	3404.33	311	309	314.667	279	366	427	400	312
32.9333	299	283.333	308.667	293	304	297.667	284	301.333	298.333	330	5201.33	309.333	303	318.333	303	354.333	426.667	402.333	294.333
32.9667	281.667	293	302.667	302	292.667	296.333	292.333	289	294.667	345.667	4777	325.667	302	316.667	300	369.333	468	404	308
33	274.667	287.333	303.667	297.333	299	286.667	296	302	313.333	335.667	3815.67	329	305	315.667	297.667	360.667	459.667	397	310.667
33.0333	273	277.667	303.333	288.333	298.667	301	294.333	301.333	302.667	333	3723.33	309.333	306.333	313.333	295	364	447.333	416.667	306.333
33.0667	279	287.667	292.333	289.333	297.667	293	287.333	300.667	303.667	349	3717.67	306.667	305.667	314.333	289.333	357.667	463.667	397.667	309.333
33.1	279	273.333	308	292.667	296.333	289	297.333	304.667	301	339.333	3607.67	317.333	323.333	310.333	289	369	453	417.667	305
33.1333	284.333	283	297.333	297	294	304.667	299.667	290.333	310.667	333.667	4416	320	308.667	312.333	284	355	483.333	398.333	330.333
33.1667	266.333	287.333	303	306	301.333	315.333	300.667	298.333	298.667	343.333	4275.33	321	311.333	325.667	292.333	375.333	472	467.333	326.667
33.2	272	273	313.667	292.667	294.333	296	307.333	282.333	310	339.667	4832	327	299.667	312	283	353.667	530	414.667	309
33.2333	279.333	286.667	305.333	305.333	309.667	304	298.333	297.667	301	354	4738.33	317.667	312	317	311.667	363.667	664	431.333	303
33.2667	295	288.667	308.667	297.333	306	307	285.667	295	307.333	347	4814	321.333	300	312.333	289.333	356.667	668.667	443.667	309.667
33.3	275.333	286.333	300	300	308.667	300.333	289.333	302.333	308	349.333	5139.67	305.667	308.333	317.333	288.333	371.667	674.333	489.333	311.333
33.3333	289	292.333	308.667	281	302.333	302.667	293.667	286.333	293.667	363.333	5273.67	318.333	312	323	291	352.333	1092.33	495	312.333
33.3667	276.667	291.667	293.667	300.333	309	300	292	298.333	305	339	4760.67	312.667	304.667	322.667	290.667	375.667	1584.67	421	303.667
33.4	282.667	296	298.333	292	305	303	294.667	293	305.333	333.667	4788.67	329.667	304.333	314.333	298.333	382.333	1491	457	316
33.4333	275.333	281.333	298.333	291.667	302	307.667	296	294.333	293.667	332.333	4850	322.333	301	301.333	298	369.667	1168.33	460.667	304.667
33.4667	273	280	300	293.333	298.333	280	299	290.333	299	360	4883.67	327.333	319.667	311.667	296.333	373.667	1017	497.667	326.667
33.5	282	276	303	295.667	305.667	288.333	296	294.667	305	334.333	4614.33	309	309.667	319.667	298.333	371	923	484.333	312.333
33.5333	279.667	287.333	310.333	296	303.333	303	305	295.333	299.333	364	4536.33	324	304	321	291.667	369	834.333	468	300
33.5667	271	273.333	304	301	303.333	302.667	282	303.333	303.667	344.333	4475.33	315.333	301.333	313.667	303.667	374.333	1097	475	301.333
33.6	280	280	295.333	301	300	302.667	291.667	300.333	296.333	349.333	4963	315.333	302.333	321	302.333	365.667	970.667	475.333	311.667
33.6333	261.333	280.333	306.667	302.333	293.333	307.667	289.667	283.667	304	339.333	5060.33	311.667	305.333	309.333	296	381.333	1086.33	439	302.333
33.6667	274.333	283.333	311.333	305	296.667	295.333	283.667	294	315.333	343.667	5105.33	315.333	312	308	295.333	408	1109	479.333	310.667
33.7	272.333	269.667	299.667	285.667	306.333	288.333	289.333	288.667	302	346	4967	317	307.333	322.333	294	377	1163	468.333	310.333
33.7333	278.667	278.667	306.667	292.333	307.333	296.667	290.667	294	307.333	360.333	5202	307	314	321.333	289.667	400	1186	516	310.667
33.7667	292.333	285.667	298.333	308	309.333	300	294.667	291.667	309.333	374.333	5744.33	327	315	327	290.333	399.333	1092	446	313
33.8	288.667	278	314	305.667	308.333	302.333	300.333	297	302.667	357.333	5745.67	314	307.667	326	291.667	400	1806	453	303.333
33.8333	288	290.667	308	298.667	304.667	293.667	296	284	295.333	380	5163	334	299	324.667	287	392	1573.33	504.667	314
33.8667	284.333	284.333	298.667	291.667	309.333	310.667	309.333	290.333	307	368	4978.67	316.333	303.333	327.667	284.333	388.333	1354	497	319
33.9	274.667	274.667	292.667	304	300.333	302	279.333	293	306	357	5617	324.667	321.667	310.333	282.333	394.667	1543	519.667	321.667
33.9333	276.667	285	301.333	294	300	299.667	290.333	295.667	305.333	358.333	6231.67	338.667	310.667	315	298.333	413	1413.33	485.333	318.333
33.9667	270.667	291.667	300	295	312.667	296	299	311	298	343	6146.67	328	305.333	317.667	300	397.333	1481.67	493	309.667
34	276.667	291	308	302.333	287.333	305	286.667	294	304.333	350.333	5751	318	290.333	320	300.333	403	1545	518.667	309
34.0333	280.667	288.333	299.333	295.333	297	314.667	300	291	304.333	367.667	6082.33	326	309.333	326.333	298.667	410.333	2171.33	519.667	292.333
34.0667	289	280.667	309.333	291	298.667	288.667	301	286.333	312.333	356	5800.33	315	309	331	290.333	439	2262	514.667	303.667
34.1	275.667	297.333	294.667	304.333	304.333	311.333	282.333	295.667	295	388	5592.67	305.333	312	317	293.667	439.667	2234	546.667	303.667
34.1333	277.667	277.333	298.667	299	306	307.333	292.333	282.333	298	355.333	5764	323.333	303.333	320.667	282	456	2368.67	591.333	316.333
34.1667	272	290.333	312	302.333	319.667	297.667	296.667	290.667	308	370	5926.67	331.333	306	319.667	307.333	436	2422.67	654.667	314.667
34.2	291	282.667	297.333	297.667	312	298.333	294	281.667	306.333	367	5872	322.667	308	316	295	462	2334.33	658.667	308
34.2333	283	280.667	306.667	301	298	298.667	295.333	302	299	343.667	6142.67	345.333	287.667	313.333	300.333	455.333	2335.33	653	323.667
34.2667	269.667	285	297	289.333	301	287.667	288.333	285.667	297	403.667	5933.33	334	298.667	331	292.333	458	2262.67	714.667	306
34.3	267.333	285	308	293.667	307.667	303.667	283	293.333	305.333	343.333	5981	344	301.667	326.333	304	453	2442	781.333	311
34.3333	279	283.667	309.667	300.667	301	301.333	295.667	289	300	339.333	5740.67	328	292	318.333	296.667	463	2423	760.333	308.333
34.3667	278.333	288.333	292	301.333	305	298.333	291	286	296.667	352	5743.67	342	297.333	320.667	305.667	494.667	2614.67	816	314.667
34.4	280	279.333	295.333	300.667	298.333	304.333	292.667	292	306.333	360	6224.67	342.333	296.667	323	306.667	458	2264.67	813	322.667
34.4333	266	286.667	291.333	280.667	309.333	303.667	289	294.333	313	356.667	5851.67	364.667	295.667	308	301	481	2364.33	795.667	303.333
34.4667	270.667	280.333	293.333	283.667	306.667	284.333	283.667	286.333	305.333	358.667	6134.67	372.667	306.333	336.333	308.333	463	2498.67	770.667	302
34.5	283.333	288	296.333	289.333	298.333	296.667	287	298.333	306.667	364	5718.67	363.667	298	310.333	302	456.333	2384	924.667	293.333
34.5333	270.667	287.667	313.333	297.333	294.667	289	291	295	306	366	6102.67	404.333	293	321.667	302	454	2680.67	915.667	307.333
34.5667	267	269.333	298.333	289.333	297.333	309.667	301.667	292.667	293	402.333	5963.33	446.333	302.667	337.333	306.667	480	2792.33	972	315.667
34.6	285.667	279.333	293.667	308.333	300.667	298.333	296.333	291.333	292.667	440.333	5743.33	529.667	298.333	327.667	305.667	462.333	2796.67	1163	314
34.6333	280.667	290.333	288.667	290.667	301	302	287.333	303.333	309.333	852.333	5679.67	503	305.667	325.333	306.667	456.333	2534	1029	307.667
34.6667	275.667	271.333	294.667	302.667	306.333	307.333	279.667	292.667	296.333	904	5789.67	490.667	302.667	312.333	301	477.667	2415.67	1098	310.667
34.7	284.667	291	295.333	293.667	304	294	293.333	284.333	290.667	672	5770	468.667	292.333	322	304.667	477.667	2383.67	1714.67	301.667
34.7333	283	280.333	298.667	293.667	298.667	296.667	296	277.333	292.333	624.333	6174.33	489.667	304	323.333	290.333	468	2471.33	1611	308.667
34.7667	262.333	279.333	295.667	300.333	293.667	297.333	288.333	298.667	307.667	450	6244.67	451.333	307.667	326.667	300.667	472	2430.33	1572.33	306
34.8	269.667	280.667	305.667	304.667	293.333	296.667	297.667	299	303.667	942	6033.33	442	305.333	323.667	317.667	459.333	2708	1243	300
34.8333	282	278.333	313.333	300.667	300.333	294.333	292	283.333	304	867.333	5952.67	440.333	314.333	324.667	313	449.333	2853.33	2710.67	308
34.8667	277.333	277.667	297	305.667	306.333	295	291.333	292	302	568.667	5881	410.333	306.667	310	290.333	453.667	2876.33	3437.33	295.667
34.9	266	275.667	288.333	297.667	296.667	293	296.333	291.667	295.667	562.333	6083.67	425.333	304.333	314	292.667	457.333	2774.67	1538.67	309.667
34.9333	280.333	277.667	287.333	312.333	296.333	293.667	292.667	291	296.333	908.667	5730	438.667	310	321	295.667	442	2738	3324.33	301.333
34.9667	275.333	274.333	292.333	289	292	293	293.667	294.333	313.667	1128.67	5741.67	465.333	295	304.667	302	526	2914.33	6725.33	306.333
35	273.667	278.667	288.667	296.333	295.667	299.333	287	298	307	1154	5603.33	461.667	297	313	302.333	579	2785	5620	311.333
35.0333	271.667	287.333	299	300.333	298.333	293	283.333	297.667	297.667	845.667	5710.33	434	297	315	304.333	618	2980.33	5228.67	314.333
35.0667	273.333	276	295.333	302	293.333	294.667	294.667	293.667	314	701.333	5524	443	300.333	325.667	306.333	549	3092	4441	309
35.1	280	280	300	281.667	304.333	301.667	278.333	292.667	307.333	1020.67	5603.33	452.333	302.333	323.333	309.333	668.667	3329.33	3526.33	301.667
35.1333	260.333	276.333	294	289.333	315.667	283.333	287.333	292	307.667	1190.67	5563.33	447.333	297.333	335.667	308.667	549.667	3646	3982.33	320.333
35.1667	264.667	272.667	298.667	291	292.667	288.333	293	297.667	296.667	839.333	5608.33	431.333	307.333	311	313.667	618.667	3281.33	4524.33	306
35.2	275.667	279.333	294	289.667	293	290.333	292	288	300.333	611.667	5695.67	454.333	301.667	308.667	304.667	649	3665.33	4408.67	300.667
35.2333	290	276.667	290	292.333	308.333	298.333	292.333	295	299	877.667	5595.33	436.667	299.667	315.333	308.333	676.333	3939	4726.67	297.333
35.2667	277.667	285.333	300.667	289.667	301	289.667	270.333	279.667	305.667	1079.67	5559.33	419.333	297.333	311.667	305	690	4010.33	5861.67	297
35.3	267.333	288	304.333	286.667	285.667	293.667	287.333	286	311.667	977	5786.33	454	306.667	323.667	321	700.333	3788	5187	289.667
35.3333	285.333	271.667	288.667	293.667	297	300.333	287.667	293.667	306	959.667	5637.67	447	298.333	310	305	739.667	5100.67	5206.33	303.333
35.3667	276.667	268	309.333	289.667	309.667	298	284	294.667	301.667	1630	5553.67	453.333	307.333	305	311.333	697	4107.33	5229.67	310
35.4	276	275.333	293.333	294	306	289.667	282.667	293.667	310.333	856.667	5449	411	305.333	327.333	324.667	875.333	4537.67	5143.33	304
35.4333	274.667	275.667	304.333	295	301	290.667	292.667	294	305	3182	5619	433	312	315.667	343.333	799	5126.33	4887	301.333
35.4667	270.667	283.667	293.667	290	301.333	295.667	294.667	296.667	307.333	2817.67	5548.67	468.667	299.333	324.333	356	829.333	5882.33	5313	315.333
35.5	275.333	281.667	297.333	304	306	300.333	289.667	294.667	296.333	3676	5646	475.667	308	311	352.667	1171.33	6095	5057	318.333
35.5333	260.667	277.333	327.667	296.333	305.667	293	286.333	287.333	304.667	3673	5556	489.667	309.667	317	365.333	1216.67	5755.33	5070	293.333
35.5667	282.667	282.333	318.667	298.667	308.333	297	291	285.667	313	3823.67	5862.67	472.333	303	315.667	375	973	5851	5465	311.667
35.6	274	278.333	301.667	291.333	294.333	287	293.333	292.333	316	3554.67	5646.33	440	298.333	327	374.667	899.667	5591.33	4939	305.333
35.6333	286.667	289	298.667	288	300.667	286.667	295.333	296.333	305	3675.67	5682.67	441.333	310.667	303.667	367.667	912	5506.67	4875	325.667
35.6667	264.667	278.667	293	295.667	305	301	291	296.333	299	3332.67	5612.67	441.333	306	307.667	378	1000.33	5703.33	4667.33	314
35.7	279	276.667	296	308	293	297.667	297.333	294	304.333	3566.33	5369	456.667	299	324.333	362	1240.33	5653	4912	327
35.7333	272.333	288	296.667	286.667	294.667	298.333	282	287.333	307.667	3714	5629	454.667	299.667	314.667	368	1458.33	5585.33	4835	307.667
35.7667	273	285.333	296.667	277.667	297.667	301.667	291.333	283.667	298	3631	5599	438.333	295.333	313	386.333	1205.67	5530.67	5037	313.333
35.8	280	267.667	305	287	296.667	319.667	291.333	288	303.667	3546	5552	436	303.667	323.667	376.667	1347.33	5637.67	5074	323.333
35.8333	274.333	282	301.333	299.667	292.667	293.333	282	288.333	307.667	3382.33	5416.67	444.667	299.667	316.667	397	1671.33	5917	4773.33	315.333
35.8667	272.333	282.667	296.333	300.333	318.333	297.333	297	287	297.667	3451.33	5691	429.667	303.667	320	412	1457	6966.33	5192	315
35.9	283	282.667	293.667	285	294.667	288	294.667	291	307.667	3631.33	5510	417.667	301.667	330.667	403	1237	5503.67	4710.33	306.333
35.9333	276.333	290.667	316.667	290.667	293.667	286	293	295.667	312.333	3386.67	5357.33	413.667	302	332.667	410.333	1433.33	5543.67	4543	309.667
35.9667	279	282.333	299.333	288.667	280	285.333	305.667	281.333	308.333	3525.33	5361	405	290	318.333	396.333	5650.67	5582.33	5725	308.333
36	278.333	280	307	287	308	300	293	303.333	308.333	3543	5827.33	391.333	299.667	328.333	426.667	4668	5427.67	5750.33	298
36.0333	272	285.333	291.667	275.333	301.667	299.333	291.333	292.333	305.667	3614.67	5299.33	443.333	292	325.667	434.333	4457.33	5624.33	4843.67	304
36.0667	279	282	314.333	293.333	298.333	305.333	292	282	300	3428.33	5659.67	423.667	299.333	335	539.667	4759.67	5665.67	5759.33	303.667
36.1	276	288.667	286.333	283	285.333	291	295.667	297.333	312	3584.33	5442.67	422.333	305	338.667	539	4271.67	7738.33	4764.33	305.333
36.1333	278.667	275	296	297.667	293.667	300.333	290.333	289.667	307.333	3486	5322.67	406.333	304	314.667	557	3874.67	5817.67	5073.33	306.333
36.1667	276	281	296.333	293	300.333	304.667	285.333	288	287	3417	5464.67	423	292.333	325.333	570	4049.67	5785	4771.67	306.667
36.2	279.333	279	301.667	287	308.333	296.667	288.667	283	306	3279.33	5333	424.667	300	336	567.667	4264	5577	4761.67	300.333
36.2333	283	290	306.333	297.333	301.667	306.333	299	284	307.667	3426.67	5057.67	396.333	287.667	487.667	575.667	4266.33	5683.33	4749	316
36.2667	281.333	291	316	301.333	305	280.667	293.333	311	295.333	3446.67	5512	395	299	499.333	683.667	4247.67	5416	4726	313.667
36.3	276.667	284.667	299	296.333	306.667	306	302	299.667	294.667	3436	5252.67	407.333	303	500.667	661	4720.33	5572.33	4923	308.667
36.3333	285	293.333	302.667	303	308.667	298.333	284.667	301	298	3476.67	5394.33	383	296.333	448	606	4393	5297.33	5019	317.333
36.3667	285	287.667	293.333	287.333	298.333	316.667	278	303	299	3326	5229.67	422.333	289.667	492.333	606.333	4467.67	5467.67	5349	320.667
36.4	287	271.333	308.333	296.667	305.667	297.667	292.333	294.333	290.667	3450.33	5257.33	422.333	301	540.667	580.333	4293.67	5555.67	4853	302.667
36.4333	279.667	272.333	297	292.333	301.333	294.667	286	295.333	294.333	3296.67	5558	398.333	299.667	379	560	4341.33	5312.33	4598.33	310.333
36.4667	292.667	282.333	291	288	303	302	284.667	289.667	304	3430.67	5451.33	411.333	297.667	701.667	857	4810.33	5320.67	4868	311.667
36.5	266	278.333	307.667	301	301.333	302	279.333	304	294.667	3345	5461	392.667	310.333	529.333	548.333	4499.67	5073	5069.33	303
36.5333	280.667	284.333	296.333	301	297.333	298.667	287.667	293.667	313.667	3486.33	5295.67	400	300	505.333	1305.33	4186.33	5358.33	5325.33	312.333
36.5667	277.667	286.333	289	277	294.333	306	281.667	293.333	300	3341.33	5212.33	387	305.333	652	894.667	4207.33	5437.33	5232.67	309.333
36.6	276	271	295.333	287.333	318.667	294.333	291.333	300.667	299.333	3335.67	5407	401	299.667	610.333	1185.67	4325.67	5118.67	5016.33	321.667
36.6333	278	281	296.333	289.667	301	302.333	296.667	291	304.333	3435.67	5403.67	382.333	292.667	607.333	1107.33	4150.67	5410	4881.33	310.667
36.6667	270.667	275.667	298.333	290.667	302.333	297	278	287.667	302.333	3524	5323.67	395	292	722	1161.67	4351.67	5195	4809	312
36.7	274	274.667	305	292.333	304	308.667	285	297.667	307.333	3456.33	5385.33	377.667	300	728.333	1251.33	4490	5321.67	4664	312.333
36.7333	281	276.667	306.667	285.667	293	292.333	290.333	285.667	301.667	3336	5139	386	297.667	861.333	1384.33	4405.33	6993.67	4594.67	310.333
36.7667	275.333	287.667	299	292.667	293.667	314.333	298.333	299.667	310	3357	5352.33	385.333	296.667	856	1434	4339	5541.33	4779.67	307.333
36.8	281	292.333	299	283	304.667	289	295.333	302.667	303.667	3399.33	5280.33	393.333	288.667	1018.67	1441.67	4161.33	5302.67	4528.67	309.667
36.8333	274	285.333	294	295.333	293.667	294.333	295.667	300.333	317.333	3332.67	5230.67	399.333	296.667	920.333	1431.33	4176	5313	4607	321
36.8667	282	282.333	293.667	281.333	291.667	299	290.667	302.667	300	3290	5118	439.667	296.667	809.333	1414.33	4057.67	5858.67	4542	303
36.9	275.333	285.333	290	285.333	294.667	291.333	296.333	298	294	3294	4999	445.333	298.667	1311	1301.33	4043.67	5603.67	4468.33	305.667
36.9333	280.667	288.667	299.333	289.333	310.333	303.667	290.667	288.333	299.333	3322	5116.33	412.333	301.667	967.333	1307.67	4153.33	5346	4443	310.333
36.9667	273.333	281.333	298	289	297.333	296.667	295.333	288.333	298.667	3513.33	5452	434.667	295.667	1205	1305.33	3797	5137.33	4639.67	307.333
37	269	286.667	293	284.333	305.667	308.667	293.333	290.333	297.667	3335.67	5567	423	297.667	1169.67	1303.33	3852.67	5185.33	4561.33	312
37.0333	262.333	281.333	297	286.333	302	289.667	293.333	294.667	303	3327	5335	411.333	288.333	1439	1306.67	4195	5202.33	4549.67	315
37.0667	288.333	292	296.667	286.667	293	290.333	286	292.333	297.333	3263.67	5273.67	415	294	1091	1317.67	4191.67	5371.67	4378	313.333
37.1	274.333	278.333	297.667	290	288.667	292.667	287.333	296.333	289.667	3266.67	5185.33	430	302	1192.67	1308.67	4238	5130	4783	311
37.1333	263	278.667	312.333	278.667	301	297.667	279	292.667	295.667	3131.33	5168	434	302.333	1495.33	1279.67	3995	5172	4781.33	314.667
37.1667	276	284.667	299.333	287.333	291	300.333	283.667	291.667	304	3131.67	5331.67	430	305.667	1139	1273.33	4111.67	4987.67	4665	303.333
37.2	281.333	283.667	304.333	294	293	284.333	283.333	300.333	310.333	3325.67	5260.33	433.333	304	1299.67	1310	4285	4818.67	4447	309
37.2333	274.333	274.667	296	297.333	309.333	309.667	294	291.667	299.667	3292.33	5166.33	420	299	1922.67	1304	4176.33	5138	4489.33	300.333
37.2667	271.667	291	298.667	282.333	301	306	288.333	303.667	301.667	3188.33	5083.33	450.667	299.667	1925.67	1370.67	3936.67	5132.67	4383.33	306.667
37.3	286	287	299	287	303.667	303.333	283.333	297.667	300.333	3200.33	5074	440	297.667	1702	1407	3970.67	5283	4504	303
37.3333	277.667	270.333	283.333	298	303.667	297.333	283.333	294.333	315.333	3087.33	5124.33	448.667	298.667	1620.33	1429.67	4278.67	5116	4618	320
37.3667	267.333	283	295	296	293	304.333	280.667	296	313	3159	5100.67	465.333	299.667	1794.33	1455	4063	5213.67	4529	304.667
37.4	282.333	282.333	296.667	291	290.667	305.333	287.667	288.667	303.667	3154.33	5062	440	303	1574.67	1493.67	4047.33	5066	4811.67	307.333
37.4333	279.333	281.667	308.333	293.667	302	293.667	284.333	290.333	298	3142	5128.67	498.333	311.333	1732	1487.67	4259.67	5446.33	4746.33	307.667
37.4667	272	281.333	298	299	301.667	283.333	280.667	288.333	305	2995	5207.33	564.333	297.333	1800.67	1537	4164.67	5273.33	4907	306.333
37.5	281.667	293.667	285.333	294.667	306.667	300.667	287	296.333	302	3220	5058.67	548.333	291	1779.33	1705.33	4223.67	5095.33	4759.33	301
37.5333	282	279.333	297.333	300.667	294	292	292.667	296.333	302.667	3020.33	5065.67	665.333	306.333	1729	1966.67	4380.67	5087	4835	301.333
37.5667	275	275.667	309	285	299	298	291.667	290.333	304.333	3216.67	5066	845.667	301	1796	2078.67	4337.33	5414.33	4915	296.667
37.6	288.667	277.667	307	292.333	298.667	289.667	286.333	293.667	286	3199.33	5089	794	302.333	1766.33	2274.67	4335.33	5921.67	5203.33	306
37.6333	286.333	273	309	296	291	298	281.333	290.667	295	3177.33	5253.67	744.667	297.333	1704.67	1991.67	4436	5727.33	4842	305.333
37.6667	268	282	284.333	280.667	312.667	296.667	289	285.333	303	3168.33	5284.33	916.333	281.333	1767.67	2159.67	4434.33	5625.67	4937.33	303.667
37.7	267.667	272.667	299.667	282	283.667	294.667	284.333	288.333	299.333	2999	5105.33	1001.67	305.667	1736.33	2676	4111.33	5179.33	5164.67	301.667
37.7333	272.667	283	304	297.333	309	290.667	291	289.333	305.333	3053.67	5073	644	306.333	1731.33	2831	4077.33	5312.67	5281.67	294.667
37.7667	279.667	277.667	306.667	294.333	314	292.667	287	283	301	3268.33	5208.33	766.333	289.333	1719.33	3038.67	4377.33	6171.33	5234.33	304.333
37.8	276.667	270.333	292	297	298.667	299.667	295.333	293.333	306	3149.33	5154.67	918.333	306.667	1721	2362	3963	5972	5341.33	300.333
37.8333	288	279.333	292.667	286.667	291.667	304	294	286.667	298.667	3224.33	5230	1499.33	299.333	1688	3719.33	4329.33	7357	4361.33	299.667
37.8667	268	276	297	303.667	286	293.333	277	285.333	303	3176	5319.33	1158	304.333	1766	4227.33	4584.33	7139	4338.33	303.333
37.9	271.667	285.667	299.667	296	293.667	297.667	295.333	298.333	297.333	3259	4972.67	1144.67	303	1765.67	5254.67	4400.33	5726.33	4377	306
37.9333	275.667	282	297.667	285	298.667	290	288.667	289.333	303.333	3180.67	5106.67	1051.67	300	1745.67	5197.67	4561.67	6425.67	4314.67	304
37.9667	271.667	291.333	293.333	295.667	296.333	299.667	291.333	284	293.333	3103.33	5151	1904.33	302	1755.33	5254.67	4301.67	5714.67	4312.33	286
38	277.333	289	294.667	283.333	290	300.333	283.333	292.333	290	2966.67	5104	1185.67	301.667	1816.67	4933.67	4235	5518.67	4453	281.667
38.0333	267.667	273.667	294.333	290	292.333	305	293.333	295.333	308	2986.33	5102.67	1579.33	303.667	1774	5754.33	4460	5816.33	4796.33	304
38.0667	268.333	277.333	291.333	290.333	301.333	293	284.667	282.333	306.667	2960	5059	1367	311.667	1764.33	5987.33	4281	5934.33	4823	294.333
38.1	265.667	257.667	285	289	307.333	308.333	276.333	289.333	309.333	2993.67	4971.33	1948.67	311.667	1776.67	5857.67	4320.33	5761.33	4942	311.333
38.1333	277.333	287.667	293.333	287	292.333	303	292	293.667	289	2964	5000.33	3035	293.333	1779.67	5582	4369.67	5707	5406.33	309
38.1667	268.333	277.333	287	276.667	284.667	304	273	285.333	301.667	2990	5030.67	2580	305.333	1781	5771	4272.67	5647	4850.33	297.667
38.2	276.333	275	306	284.667	294.667	292.333	281	287.667	308	3039.33	5011	4996.33	289.667	1769.33	5700.67	4165.67	5635.67	4618	308.667
38.2333	275	279	285	286.667	290.667	294	282.667	301.333	309.333	3104.33	5055.33	4467	287	1765.67	5733.33	4141.67	5703	4902.67	302.333
38.2667	266.333	277	292	280.333	296.333	297	285	298.333	301	2997	4997	3809	301.333	1865.33	5748.67	4264.33	5663.67	5370.33	311
38.3	271	265.333	290.333	292.333	301.333	299.333	288.667	290.667	310.667	3060	5122	4229.67	301.667	1841.33	5730.33	4046	5560.33	5200.33	309.333
38.3333	282	272	293.333	288	298.333	303	285.333	277.667	312.667	3055.67	4913.33	4422	293	1917.33	5818.33	3857	5559.33	5827.67	311.667
38.3667	274.667	275	288.667	304	288.333	309.667	282.333	287.333	295.667	3338.67	4985	4447	297.667	1891.67	5554.67	4140	5591	5485.67	313.333
38.4	269.333	278.667	308	294.333	293	297.333	290	270.667	305.333	3102	5003.33	4275	297.667	1872.33	5468	4115.33	5559.33	5537	303.333
38.4333	271.667	269	300.667	288.667	294.333	296.333	295	290	312.333	3097.67	4946.67	3929	305.333	1939.67	5746	4094.33	5553.67	5260.33	308
38.4667	270.333	281	297	296	285	293.667	272.667	286.333	292	3119.33	4974.67	4026.33	294.333	1982.67	5631	4066	5484.33	5663.67	299
38.5	267.667	276.333	290.333	293	298	286.333	283	289.667	298.333	2982.67	5241.33	4093	298	1950.67	5733	4610.33	5441.33	5950.67	303
38.5333	274.667	269	294.333	287	297	308.333	277.333	289.333	306.667	3135.33	5126.67	4071	294	2096	5696.33	4453.33	5519.67	6610.33	311.333
38.5667	281	279	291	287	302.667	296.667	284	288.333	296	2967.33	5253	4090.33	300	2112.33	5653.67	5400	5493.67	6923.67	302.667
38.6	263.333	266	291.333	283	305.333	292.333	293.333	285	307.333	3005.67	5220.33	4514.67	305.667	2008.33	5402.67	5790.33	5415	6969.33	313.667
38.6333	264.333	286.667	289.333	287.667	294.333	291	282.667	295.667	305.333	2996.67	4961.33	4360.33	302	2103.33	5517	4802.33	5591.33	7984.33	311.667
38.6667	266.667	273	295.667	294.667	296	298	281.333	291	301.667	2923	5085	4268	305	2256.33	5651	4861	5626.33	7667.67	302.667
38.7	272.667	275.333	299.667	297.667	293.667	303.667	276.333	297.333	300	2995.33	4976	4025.67	294.667	2152.33	5444.67	5130	5581	7454.33	301.333
38.7333	269.333	284.667	298.667	297	308.333	292.333	286	278.667	295.667	2920	4834	4292.33	292	2041.33	5787	4859.67	5524	7480.33	304.333
38.7667	274	285.333	296.333	285	301.667	289	275	294.333	303.333	2918.33	4911.33	4293	303.333	2036.67	5515.67	4859	5555.33	7358.33	303
38.8	262.333	274.667	299.667	294.667	301.333	305.667	274.333	280.667	319	2866.67	4882.67	4289	307	2323	5455	4942.67	5486.67	7659.67	301
38.8333	279.333	281	297	282	295.667	296.333	287.333	283	305.667	2925.67	4899.33	4204	302	2227.33	5532	4963	5402	7820.67	315.333
38.8667	278.667	263	296	297	297.333	286	273.333	275.333	300.667	2855.67	4864.33	4380.67	294	2283.67	5585	7042	5416	6793	307.667
38.9	270.333	283.333	305.333	295.667	301	299.333	294	280.333	293.667	2867	4959.67	4464.33	305.333	2185	5546.67	6921	5436.33	6781.33	297.667
38.9333	256.333	273	300.333	290.333	302	296.333	295.667	282.667	302	2858	4899.67	4533.67	302.333	2389	5412.67	6746.67	5280.33	6540.33	300
38.9667	264.667	274.667	304.333	289.667	298.333	293.333	279.333	286.333	300.667	2913.67	5051.33	4144.67	290.667	2336	5441.33	7302.67	5402	6843.33	308.667
39	270.333	293	287	293	302.667	300.667	290.333	287	307	2969.33	4962.67	4295	302.333	2342	5288.67	7492.33	5628.33	7128	299
39.0333	267	275.667	287.333	290.333	287.667	276.667	292.333	285.333	305	2985	5024	4144.33	300.667	2299.33	5299.33	6973.33	5500	6852.67	299.667
39.0667	276	283	282.333	303.333	307.333	293.667	282	288.667	289	2899.67	4988.33	4278.67	304.333	2478.67	5411.67	6931	6482.67	7383.67	312.333
39.1	274	278.333	291.333	303	300	292.667	288.333	289.667	298.667	2945.33	4973	4213.67	307.667	2331.67	5455.67	6802.33	5541.67	7363	303
39.1333	269	286.333	290	286.667	311	270	286.667	283	288.333	2963.67	4912.33	4083.67	304	2388.67	5553.67	7039.33	5652.33	7603	298.667
39.1667	277	284.667	297.667	298.333	302	299	285.333	279	301	2857.33	4809.33	4571	295	2370.67	5397	7472.33	5241.67	7076.33	293
39.2	278.333	270	296.667	294	296.667	298.667	289.667	285.333	298.667	2846.67	4829	4380.67	298.667	2357.67	5224.33	7455.33	5338	6832	304
39.2333	268.667	272.667	294.667	288.667	300.333	291	286	296	309	2970.67	4839.67	4619	293.667	2388.33	5297.67	7175.33	5331	6982.67	291.667
39.2667	275.667	275.333	301.667	299.667	295	296.333	278	288	306	2943	4759.33	4456.33	297.667	2409.67	5417.33	7077	5451.33	7198.33	295
39.3	268	272.333	299	286.333	293.333	304.667	287	280.667	307.333	2973.33	4911.33	4341.33	296.333	2397.33	5355	7419	5281.33	7097.33	302.667
39.3333	271.667	280.333	293.667	295	299.333	296.667	294.667	296.333	309	3024.33	4934	4317	299	2539.33	5191	7260.67	7106.67	7965.67	294.333
39.3667	269.667	285	304.333	281	296.333	297	284.333	293	296	2995.67	5082.67	3993.33	304.667	2360.67	5148.33	7186.33	6974.67	7707.67	300.667
39.4	265.333	278.333	296.333	296	298.333	303.333	283.333	289.667	303.667	2852.67	5025	4352.33	294.333	2320.67	5609.67	7222	5425.33	7926.67	305.667
39.4333	265.667	285.333	302.333	289.667	298.333	292.667	279	297.333	300.667	2861.33	4944	4049	284	2265	5373	7395.33	5334.33	7495.33	293
39.4667	280.333	288.333	297	305	299	294.667	273.333	292.333	300.333	2854	4874.67	4048.67	307.333	2365.33	5246	7052.33	5341	7254.67	306.333
39.5	279.667	277.333	309	301.667	296.333	286.667	290	287.333	307	2981.33	4904.33	4157	312	2459.33	5544.33	7090.67	5238.33	7451.67	308
39.5333	270.333	280.667	305.667	293	286.333	292.333	287.333	283.333	309.667	2979.67	4931.33	4065.33	301.333	2502.33	5213.67	7115.67	5132.67	7653	310.333
39.5667	277.333	260.333	297	301.333	303.667	284	285.333	279	297.333	2962.67	5074	3992.33	323	2290.33	5013.67	7067.33	5160.33	7627	297
39.6	263	278	283	301.667	295.333	285	267	291.333	299.667	2908.67	4885.67	4101.67	309.667	2459	5065.67	7081	5216	7470.67	301.667
39.6333	264	271.667	292.667	295	304.667	304.667	287.667	287.333	290.333	2979.67	4976.33	4015.33	296	2406.33	5108	7108.67	5217.67	7646	297
39.6667	276	272	292.667	288.333	292.667	275.333	285.333	305	296	2830.67	4932.67	4750.33	313	2404	5359	7234.33	5181	7693.33	303
39.7	274	289	298.333	287	304.667	293.333	285.333	297	296	2885.67	4942.67	4193	308.333	2517	5185.67	7136.33	5123.67	7880	306.333
39.7333	267.333	275.667	308	294.667	317.333	296.667	286.667	288	310	2851.67	4891.33	4214.67	310.667	2465.67	5589.67	7321.67	5250.67	8370.67	294.667
39.7667	267.667	283.667	303.667	299	302	299	277.667	288	298	2997.67	4796.67	3898	311.333	2633.33	5145.33	7224.33	5394.33	7685	298
39.8	268.667	270.667	299.333	284.667	296	287	291	278	298.333	2918	4797.67	3924.33	314.667	2623.67	5362.33	6784	5174	7698.67	300.333
39.8333	268.667	282	295.667	291.667	283.333	282	278	280.667	298.333	2886.33	4892.33	4088.67	293.333	2556.67	5025	7177	5595.33	7805.33	298.667
39.8667	277.333	278	285.667	293.667	287.667	293.667	286.667	283.667	295.333	2801.33	4896	4255.33	311	2465.33	5254.33	6994	5183.33	7775.33	296.333
39.9	280.333	271	293.667	299.667	292	293.667	285	283.667	291	2777.33	4939.67	5248	304	2600	5134	7013	5003.67	7690.33	311.667
39.9333	269.667	275.333	302	297.667	295.333	284	284.333	293	313.333	2901.67	4959	4067	325	2529.33	5113	7089.33	5270.67	7581.67	297
39.9667	273.333	288.667	286.333	300.333	297	296.333	279.667	284.333	298.333	2872.33	4838.67	4040.33	316.333	2419.33	5065	6967.67	5327.67	7659.33	309
40	270.667	268.667	281.333	294.333	294.333	293.333	287.333	281.333	304.667	3206.67	4796.33	4101.67	325	2611.33	5063.33	7060.33	5219.67	7485.33	311.333
40.0333	260	273	288.333	292	305.667	283.667	294.667	288.333	303	2840	4829.67	4082	309.333	2616	4932	6892.33	5256	7923.33	304.667
40.0667	266.667	270.333	290.333	289.333	290	291.667	280.333	282.667	290.667	2859.33	4893.67	4011	299.333	2641.67	5009.33	6793.33	5028.67	7770	310.333
40.1	267.333	279.333	284.667	297.667	305	292.333	287.667	280.333	305	2808.67	4762	3877	336.667	2635.33	5036.67	6557.67	5223.67	7642.33	298.667
40.1333	276	283.333	299.333	278.667	298.667	289.333	286.667	276.667	307.333	2785.67	4769.67	3865.33	298.333	2641.67	5126.33	6767.67	5148.67	7594.33	301.333
40.1667	280.333	271	290.667	282.667	281.667	298.667	286.667	285.667	300.333	2890.67	4852.67	4119	322	2559.67	5041.33	6890.67	5402	7814	293
40.2	272.333	283	289.333	286.667	290.667	286.333	294.667	288.667	313	3013.33	4867.33	3899	336	2610.33	5134	6885	5365	7973.33	296.333
40.2333	257.333	267	293.667	286.667	295	294.333	275.667	285	297.333	2958	4806.67	3964	316.667	2592.33	4923.33	6731.67	5203	7619.33	294.333
40.2667	272	275.333	291.333	291.667	286.667	291.667	288.333	286.667	298.333	2826.33	4756.33	3999.67	322.333	2481.33	4989.67	6733.67	5309	7427.67	306.333
40.3	272	270.667	305	280.333	294	296.333	284	280.667	302.333	2809.67	4955.33	3666.33	307.333	2549.33	4869.33	7133	4924.33	7453.33	308.333
40.3333	269.333	271	280.333	303	294	312.333	290	296.333	296	2788.33	4838.33	3720.33	313.667	2526	4732.67	7234	5033.33	7817.33	300.667
40.3667	255.667	261.333	299.333	305.333	300	298.333	286.333	284	303.333	2815.67	4804.67	4006	304.333	2618	4891	7129.33	5014	7572.67	306.667
40.4	275	273.333	299.333	291.333	290	296	281	286.333	298	2920.67	4783	3907.33	319	2537.33	4909.67	7194	4959	7808.67	292.667
40.4333	266	271.333	285.333	294.333	293	295.667	284	281.667	299.333	2824	4904	3996.33	314	2597.67	5075	7409.67	5022.33	7721	306
40.4667	265.333	269.667	296.333	292.667	281.333	289.667	285.667	285	301	2827	4730	3594.33	299.667	2602.67	4941.67	6976.67	5098	7448.33	308
40.5	278.667	280	299.667	293	290.667	295.333	290.667	291.667	297.667	2837.33	4739	3652.67	313.667	2579.33	4884.67	7123.67	5011.33	7279.67	308.667
40.5333	281.667	275	296	298.667	298.333	290.333	274	282	302	2754	4718	3728.67	305.667	2617	4953	7257.67	5195	7665.33	317.667
40.5667	279	280.333	293	293	292.333	296.333	276	292.333	300.667	2858.67	4814.67	3792	314.333	2500.33	4896.33	7336	4946	7579.33	308.333
40.6	268	275	291.333	288.333	295.667	295	280	283.667	297.667	2724	4675.33	3766.67	311.333	2544.67	4929	7292	5000.67	7888.33	308.667
40.6333	269.667	273.667	285	284.667	311.333	288	285	281.667	307.333	2820.67	4765.33	3896.67	308	2608.67	5286.33	7174.67	5086.33	7748.33	292
40.6667	281.333	281.667	293.667	286.667	285.333	286.667	279.333	280.333	297.667	3010.67	4820	3806.33	303	2567	4812.33	7639.33	5017.67	7537.67	305.667
40.7	272.667	271.333	294	300.333	300	296.667	283.667	295	301.333	2767.67	4730.33	3827.67	310	2516.67	4720	7361.33	5098.67	7386	302.333
40.7333	269.667	283	288.667	282.333	294	302.333	287.333	282.333	294.667	2776.67	4756.33	3868	318.333	2580	4903.33	8027.67	4961.33	7487	323
40.7667	278.333	274	300.667	290.333	294.333	289	283.333	286	300.333	2706.67	4709	3740	314.333	2583.33	4827.67	7430.33	5153.33	7229.33	299.333
40.8	267	269	295.667	293.667	293.667	286.333	283.333	284.333	303.333	2824	4693.67	3692	335.667	2615.33	4717	7498	5032.33	7547.33	301.333
40.8333	272.667	268	294.667	286.333	301.667	295.667	281	311.333	303.333	2757.33	4755.67	3768	316	2536.67	4742.33	7962.67	4897.33	7443.33	304
40.8667	269.333	280.333	291.333	290	299.333	298	283	280.667	306	2888.67	4753.33	3779	307	2559.33	4669.67	8164.33	4996.67	7265.67	297
40.9	264.333	273	295.333	283	307.667	290	276.333	291	292.667	2782.33	4681	3818.67	314	2593.67	4795.33	8144	4909	7593.67	311
40.9333	253.667	280.667	287.667	280.333	295	300.333	285.333	282.667	299.667	2858.67	4761	3556.33	342.333	2540.33	4755	8343.33	5022.33	7532	299
40.9667	266	262.333	296.667	289	287.667	289.333	293	287.667	289.667	2780	4805.33	3608	310.667	2504.67	4796	7928	4973	7605	305.667
41	268.667	276	285.667	305	292.667	292	281	269	284.667	2726.33	4708	3580.33	328.333	2476.67	4677.67	7990.33	4852.67	7198	300.667
41.0333	274	279.333	284	290.667	290	295.333	278.333	290	291.667	2801.33	4786.33	3623.67	307.333	2489	4718	8207.67	4849.67	7552.67	299
41.0667	267.667	275.333	299	293.333	295	293.667	278.667	291	309.333	2812	4912.33	3594.67	320.333	2653	4608.67	8379.33	4908	7454.33	310.333
41.1	262.667	269	287.667	299.667	284	279.333	278.333	285.667	300.667	2892	4799	3506	338.333	2540.33	4669.33	8857.67	4758.33	7091.67	302.667
41.1333	259.667	281	291.333	291	285	300.667	280.667	282.333	294.667	2871	4974.67	4375	324.667	2467.67	4732	8220	4987	7173.33	297.667
41.1667	270.333	268	298.333	287	291.667	297	289	286.333	291	2884.33	4855.67	3574.67	305.333	2521.67	4851	9460.67	5041	7573.67	306.667
41.2	277.333	278.667	296.333	291.333	291	298.333	276.667	288	295.667	2956.67	4824	3845.33	324.667	2437	4559.67	11034.7	4976.67	7046	296
41.2333	266.333	265.667	303	286.667	292.667	290	285.667	291.333	293	2827.33	4778	3530.67	330.333	2611	4688.67	10129	4774.67	7069.33	304
41.2667	277.667	278.667	285.333	288.333	298	289	283.333	293.667	302	2906.33	4743	3658.67	319.667	2520	4615.33	9740.33	4819.67	7027.33	297.333
41.3	284	269.333	296.667	304.667	285.333	303.667	286.333	284.667	294.333	2944	4767	3595.33	308	2470.67	4503.67	9787	4932	7329.33	303.333
41.3333	276.333	284	292	282.333	295.667	292.667	284.333	282.667	302.667	2883.33	4682.33	3607.33	345.667	2492	4486	9826	4767.33	7387.67	303.333
41.3667	277	274	296	290.333	292.667	293	276.667	283	294.667	2904.33	4568	3605	322.333	2432	4655	9892.67	4707.67	7218	305.667
41.4	269.333	286	295	290	291.333	293.333	293	295.667	295.333	2940.33	4730.33	3711.67	315.333	2494.67	4854.67	10279	4928.67	6997.67	308.667
41.4333	265.333	291.333	286.667	291	298.333	291.667	279	289	298.667	2938.67	4723.33	3482	316.333	2486.67	4668.67	10267.3	4924.33	7220	302.667
41.4667	277.333	270.333	296.333	279.333	285.667	295.667	278.667	283.667	313	3014.67	4719.33	3548.33	325.333	2477	4767	9976	4773.33	7280.33	324.333
41.5	273	279.667	300.333	300.667	300	285.333	275.333	282	297.667	3053.33	4829	3489	322	2464.67	4590.33	9798	4709.67	7152.67	303
41.5333	286	269.333	293	294.333	298	297	271.667	286.333	308.667	3075.67	4848	3541.67	321.333	2405	4806.33	9724	4678.33	7133	295.667
41.5667	261.667	272.333	289.667	284.667	295.333	294	287.333	277	305	3156.33	4747	3527.33	327	2521	4659.33	9759.33	5955.67	7208	306.333
41.6	270.667	278.667	273.667	287	287.333	291	275.333	285	303.333	3210	4720	3481.67	334.667	2470.33	4767.67	10115	4827	7050	312.333
41.6333	268.667	277	282.667	295.333	298	288	283.333	286.333	298.333	3071.67	4945	3736.33	304.667	2385	4924.33	9385.33	6587	7023	299.667
41.6667	263.333	279	278.667	290.333	315.333	290	285.333	287	300.667	3053	4660	3581.67	317.667	2474.33	4489	9797.33	4679.67	7019.33	308.667
41.7	273.333	277	304.333	282.667	310.667	288	292.667	281	301.333	3321.67	4709.67	3628.67	322.667	2464	4496.33	9841	4772.33	7053.33	318
41.7333	268.333	279.667	292.667	290.333	295.667	301	273.333	276	306.333	3319.67	4763	3626	342.667	2510.67	4621.33	9611.33	4664.33	7340	310.667
41.7667	271	274.667	294	299.667	304.667	293	275.667	286.667	295	3338	4663.67	3539.67	330	2536.67	4506.33	9757.67	4681.67	7031.33	312.333
41.8	268.333	277.667	285.667	293.333	293.333	283.333	283	290.333	316	3239	4686	3483.67	316.667	2475.33	4572.67	9538.67	4642.67	7170.67	307.333
41.8333	261.667	282	296	292	289.333	285	282.667	278	295.667	3223.67	4756	3568.33	317.667	2574	4400	9518	4868	7206.67	296.333
41.8667	270	274.667	288.667	282.333	286.333	290.333	278	285.333	301.667	3320.67	4717	3412	320	2601.33	4473.67	9259.33	4646	6693	296.667
41.9	266.667	278	290.333	283.333	295.667	299.333	279.667	289	296.667	3179.33	4721	3533.67	315.667	2500.33	4446.33	9551.33	4716	6811.33	295.333
41.9333	268.667	275.667	291	309.333	301.667	296.667	277.333	291.333	302.667	3135	4662	3562	336.667	2519.33	4804.67	9481	4598.33	7004	299.333
41.9667	273.667	274.667	292	284.667	287	291.667	290	290.333	296	3244	4744.67	3599	332.667	2588.67	4355	9418	4831.67	7023.33	300.667
42	269.333	259.333	284.333	289	290.333	295.333	277.333	280.667	302.333	3332.67	4704.67	3419.67	340	2569.67	4542.33	9222.67	4840.33	6870.67	303
42.0333	274	278	295.333	284	295.333	294.333	278.667	276.667	294.333	3692	4940.33	3471.67	325	2581.67	4621.33	9368.67	4920.67	7104	309
42.0667	262.333	278.667	286.667	292.333	290	291.667	273.667	291.333	292.333	4048.33	4593.67	3469.67	354	2527.33	4564	9572	4912.33	7073	309.333
42.1	280.333	274.667	299.667	289	287.333	303	278.667	286.667	299.667	4504.67	4741	3536.67	452.667	2682.33	4453	10026.3	4744.33	7551.67	301.333
42.1333	278.667	277.333	309.667	290	304.333	297.667	278	270.333	293	4411	4775.67	3472.33	481.333	2638.67	4436	9877	4798.67	7033	295
42.1667	273.667	282.667	289.667	290	295.667	294.667	277.333	278	300	4422.33	4792	3644.67	343.333	2747.67	4431.33	10498	4812.33	6983	296.667
42.2	269	277.333	293.333	294.333	295.667	297.667	283	282	295.667	4013	4708	3494.33	345.667	2656	4492	9622	4714.67	7180.67	310
42.2333	269	260.333	293.333	294.667	290.667	298.667	282	288.667	296	4082.33	4730	3394.67	357	2621.67	4396.33	9342	4867.67	7031.67	312.333
42.2667	264.333	267	293.333	304	302	299.667	280.667	287.667	300	3752	4741.33	3431.67	345.333	2609	4344.33	9273.67	4748.67	7212.67	313
42.3	271	284.333	290.667	287.333	294.667	295.333	278	284.333	299.667	4222	4635	3385.33	360	2701.67	4345.67	9449	4744.33	7317.33	302
42.3333	268.667	274	291.333	291.333	292.333	288.333	283.333	276.667	297.333	4427	4631.67	3557	365.333	2575.67	4413	9573.33	4861	7028	309
42.3667	279.667	277.333	288.333	291.667	307.667	287.333	286	290	295.333	4621.33	4628.67	3409.67	412.333	2569.33	4531.33	9501.33	4756.67	6889	320.667
42.4	264	274.667	286.667	301.667	293.667	293.333	296.667	282.333	300	4296	4714	3487.67	401.333	2591.33	4299.67	9158.33	4666	6575.67	294.667
42.4333	272.333	275.333	289.667	284	293	295	283.333	290	304.333	4259.67	4692.67	3377.67	385	2638.67	4341.33	9210.67	4674.67	6897.33	300.333
42.4667	274.333	283.667	299	285.333	285.667	301	284.667	295.333	291	4229.67	4726.67	3500.33	391.667	2598.67	4326.33	9294.33	4939.33	6895.33	309.333
42.5	272	276.333	287.333	284.667	295.667	298.667	296.667	286	298.333	4222.33	4742.67	3468	408	2617.67	4503	9390.33	4652	6931.67	296.333
42.5333	274	273.667	295.333	285	295	306.667	282.333	290.333	298.333	4373	4776.33	3382.33	457.667	2626.67	4271	9177	4580.67	6900	317
42.5667	274.333	271	288.667	290	295.333	295	282.333	282	301.333	4937.33	4555.67	3348.33	793.333	2726.67	4314.33	9599	4596.33	6849.33	317
42.6	270	273.667	284.333	293.333	316.333	288.667	273.333	282	294.667	5504	4791.67	3570.33	979.667	2725.67	4273.33	9465.33	4537.67	6666	292.667
42.6333	281	266	292	283.667	294	289	278.333	296.333	302.333	4817.67	4528	3291.33	1381.67	2645	4314.67	8805.33	4490.33	6664.33	309
42.6667	277	277.333	292.667	295.667	291	292	283.667	289.667	308.667	5031.67	4699.67	3447.33	1132.33	2703.67	4414.67	9294	4550	6790	296
42.7	274.333	270.667	267.333	293	290.333	288.667	280.333	287.333	294.333	5945	4646.67	3365	1390.67	2792.33	4245	9736.67	4616	7118.67	311
42.7333	271.667	281.333	299	290.667	308.333	288.667	279.667	277.667	296	5914.67	4698.67	3551.33	1431	2826	4449.33	9117.33	4568	6828	310
42.7667	279.333	277	286.333	278.333	289	290.667	269	277.667	290	5561.33	4675.33	3639.67	1205	2795	4321.67	9342	4697.67	6797.67	302.333
42.8	273	269.667	300	299.333	285	302.667	280.333	300.333	309.333	6513.33	4530.33	3239.33	1183.33	2890.67	4313	8885	4650	6588	301.333
42.8333	276	272	302	291.333	298.667	295	276.333	288	293.667	5755.67	4679	3307	1229	2845	4279	8767	4747.33	6625.67	302.667
42.8667	271	274	300.667	284	303.667	296.333	272	272	291.333	5793.33	4704.33	3518.67	1415	2812.33	4268.67	9041	4631	6842.33	307
42.9	262.333	284.667	297.333	293.667	272.667	293.667	275	274.667	294.333	6460.33	4449.67	3288	1230	2785.33	4447.67	8726.33	4631.67	6853.67	305
42.9333	273.667	285.667	293.667	297.333	293.333	295	279.667	283.667	294.333	6708.33	4659	3470	1395	2886.33	4381.67	8676.67	4582.33	6794.67	313
42.9667	264	266.333	295.333	290.667	284.333	288.333	273.667	279	299.333	6467.67	4629.33	3390	1379	2874	4271	8760.67	4657.33	6787.33	303
43	272.333	275.667	278.667	283.667	290.333	287	285.333	293.333	303.333	6583.33	4646.67	3354.33	1364.33	3086.67	4322	8991	4594.33	6799.67	307.333
43.0333	270	274	299.667	288.667	291	299.667	273	282	301	6661	4693	3449.67	1385	3031.33	4286.33	9109.67	4554	6591.67	308.333
43.0667	272	282.333	293.333	295.667	305.667	289.667	286	274.667	297.667	6967	4592	3329.67	1385.67	3005.33	4167	8772	4525.67	6643	300.333
43.1	257.667	269.333	298.667	288.667	287.667	290	284	288.667	298.667	6351.67	4706	3535	1366	3424.67	4290.67	9065.67	4594	6787.33	297.667
43.1333	266	271.667	271.333	290.333	309	281	275	285	300.333	7096	4749.67	3344.67	1313.67	3101.67	4241.67	9184	4588.33	6609.33	299.333
43.1667	270.667	276	290.333	298	293.333	285.333	282.667	286.333	294.667	6653.67	4655	3286.33	1315.67	3196	4259.33	8947	4605.67	6605.33	310.333
43.2	268.333	277	302.667	286.667	291.667	283.333	280.333	284.333	312	6433.33	4712.33	3222.67	1383.33	3492.33	4241	9077.67	4563.67	6568.67	298.667
43.2333	265	263.667	285	294.333	292	295	284.333	289.333	301.333	6674.67	4786	3233.33	1357.67	3256	4285.67	8854	4958	6660.33	307.667
43.2667	272	265.333	297.333	283.333	289.667	296	280	284.333	304.333	6587	4503	3379.33	1293	3451.33	4282	8678.33	4574.33	6757.33	305.333
43.3	264.667	279.333	307	293.333	288	293.333	287.333	292.667	292.333	6628.67	4474.67	3106	1292	3346.67	4261.33	8752.33	4555.67	6588.67	294.333
43.3333	274.333	274	295	305.667	289.667	296.667	276.667	294.333	293.667	6357.67	4732	3164.33	1305.67	3500.33	4194.67	9969.67	4693.67	6610.67	284.333
43.3667	263.333	276.667	293	300.333	288	298.667	286.667	279	288	6953.67	4467.33	3147.67	1383.67	3504.33	4328.67	9475.67	4666.67	6617.33	313
43.4	261.333	271.333	298.667	298.667	299.333	298	273.667	279.667	303	6682.33	4497.67	3099.33	1415	3594.33	4197.33	8955	4669.33	6659.33	298.667
43.4333	269	278.333	294	282.667	284.333	291.667	269.667	283.667	306	6691.33	4651.33	3235.33	1376.67	3545.33	4276.67	8766.33	4703.33	6554.67	299
43.4667	279.333	278.333	300.333	287	295	306	280	277.667	301.333	6620.33	4649.33	3240	1360.67	3556.33	4224.33	8581	4727.33	6839.33	302.667
43.5	266.333	265	293	290.333	290.333	292.333	290.333	273.667	296	6174.67	4772.33	3130	1383.67	3492	4295	8408.67	4569	6576.67	296.333
43.5333	265	259	285.333	291	293.667	293	280	294	311.333	7621.67	4557	3179.33	1311	3620.33	4286.67	8354	4589	6551	305.667
43.5667	268.333	273	279.333	284.333	290.333	297.667	276	290.333	292	7221.67	4647.67	3396.67	1329.67	3519.33	4194.67	8463.33	4657	6560.33	298.667
43.6	265	274.333	281.333	277	300	292.667	282.667	285.667	293	6563	4573.33	3261.67	1347.33	3481	4160.33	8729.67	4594.33	6595.33	295.667
43.6333	261.333	279.333	300.667	295	284.667	291.333	280	273.667	303	6947.33	4559	3086.67	1381.33	3499.33	4153.67	8471	4631	6919.33	290.667
43.6667	270.667	265.667	291.333	300.333	302.667	291.667	279.333	284.333	289.333	6965	4682.33	3126.33	1271.67	3464.33	4164.67	8685.33	4582.33	6464.33	285.667
43.7	274.333	268	285.667	272.667	293.667	288.667	274.667	280	301.333	6931.33	4610	3143.67	1316.33	3512.33	4114.33	8926	4596.67	6549.67	299.667
43.7333	260	273.667	300.667	277.667	294.667	298.333	285.333	278.667	298	6584	4612.33	3185	1317.33	3501.67	4129	8583	4547.67	6559.67	308
43.7667	264.667	273.333	296.667	283.333	290.667	298.667	283.667	293.333	305	6750.67	4499.33	3436.33	1306	3415.67	4235.33	8695	4471	6512.67	301.333
43.8	265.333	283.333	290.667	291	287.333	275.333	282.333	286.333	297.333	6467.33	4614	3578.33	1433	3435	4305.33	8757.33	4544.33	6627	288.667
43.8333	273	272	287.667	289.667	300.667	287	281.333	279.333	314	6573.67	4661.67	3185.33	1419	3511.33	4239.33	8496	4466.67	6829.67	299.333
43.8667	265.333	275.667	288.333	288	288	287.333	274.667	274	308.667	6293	4580.67	3183	1341	3411.67	4136.33	8420.33	4463.67	6617.33	308.333
43.9	271	267	281	284	277.667	294	267.333	296.333	312	6530.67	4479.67	3068.67	1358.67	3496	4137.67	8733	4547.67	6471.67	289.333
43.9333	268	283.333	291	286.667	292.667	298.667	286.667	280	305.333	6479.33	4530	3387	1440	3550	4038.67	8649.33	4678.33	6639.67	307
43.9667	266.333	268.667	284.667	285.333	291.333	296.667	268.333	290	299.667	6088.33	4609.33	3092.33	1418.67	3439.33	4112	8598.33	4676	6533.67	306
44	276.667	271	290.667	292.667	285	295	274.667	279	308	6479.33	4512.67	3084.33	1346	3464.67	4056	8291.67	4725	6309.67	308.333
44.0333	271	277	301.333	293	310.333	298	282.667	289.667	297.667	6332.33	4667	3043.33	1403	3531.67	4286.67	9323	4429.67	6629.67	308.667
44.0667	274.667	274.667	288	298	294	279.667	280	287.667	293	6503.33	4650.33	3181.33	1381	3638.67	4205	8719.33	4447	6740	306.333
44.1	269.333	274.333	305.333	294	301	289.667	275.667	265.333	297.333	6099.33	4601.67	3263.33	1327.33	3623.33	4428.33	8488.67	4452.67	6256.67	310.333
44.1333	268	271	300.333	284.333	310.667	294.333	285.667	274.333	309	6278	4547.67	3139	1410	3512	4291.33	9134.67	4527.33	6549	313.333
44.1667	269.667	276.333	289	289.667	299.667	293.333	282.667	278.333	302	6464	4465.33	3129.33	1383.33	3591.33	4117	8630.33	4556.67	6561.67	308.667
44.2	267.333	285	298.333	287.333	295.333	290.667	270.333	275.667	289.333	6345.33	4546.67	3135.33	1311.67	3581	4078	8645.67	4596.67	6365.67	307.667
44.2333	274.667	278	297	298.667	291	289.667	275.667	277	297.333	6202	4599.33	3136.33	1397	3552.67	4267.33	8684.67	4667.33	6450.33	293
44.2667	267.667	281.667	293.333	280	275	286.333	282	286	286.667	6626.67	4567.67	3120.67	1326.67	3498	4142.67	8703	4431.33	6516.67	317.667
44.3	272	273	290	299.333	301.667	288.333	274.667	287	303.333	6397	4602.33	3077	1408	3512.33	4198	8405.33	4625.67	6203	300.667
44.3333	261.333	287.333	291.667	300	290.333	297.667	278	280.333	303	5951.67	4673.67	3097	1375	3453	4007.67	8074.67	4557	6306	290.333
44.3667	272	280	297.667	293.667	295.333	275	279.333	294.667	289.333	6280.67	4625	3056.33	1335	3498	4443	8077.67	4588	6555	303
44.4	268.333	275.667	305.333	287.667	289.667	287.333	275.667	280.333	305.667	6694	4443.33	3047.33	1351.33	3571	4155.33	8436.67	4499.67	6358.67	295.667
44.4333	268.333	276.667	297.667	277.667	278.667	288.333	280.333	286.667	300	6354.67	4718.33	2975	1323.67	3689.33	4169.67	8148.67	4397.67	6517.67	302
44.4667	266.667	274	289.333	286.667	306.667	287.333	275	295	299.333	5975.67	4357.67	3116	1349.33	3600.67	4024.67	8520.67	4359.33	6309.67	300.667
44.5	281.333	286	289.667	302.667	282.667	288.333	284.333	285.667	298.333	6372	4663.33	3083	1409.33	3561.67	4169.33	8502.33	4529.67	6222.33	295
44.5333	280.333	265.333	290.667	285.667	290.667	282.667	275.667	287	296	6343	4545.67	3045.67	1369.33	3554	4014	8267.33	4407.67	6297	310
44.5667	269.667	271.333	295.667	274.333	285	276	290.667	289	301.667	5959	4434.67	3163.67	1334	3522.67	4024.67	8134.67	4701.67	6327.33	306
44.6	274	274.333	292.667	281.333	289.333	291.333	272.333	280	295.333	6280.67	4598.33	3121	1351	3590	4069	8248.33	4769	6349.33	305
44.6333	266.333	275.333	288.333	297.667	291.333	283.333	277	277.667	307.333	6069	4464.33	3078.67	1379.67	3448	4080	7829.67	4481.67	6463	293
44.6667	270	281	290.333	281	296.667	282.667	283.667	286.667	299.667	5858	4583	3243	1384.67	3501	4050.33	8203	4627	6265.33	307
44.7	268	270.333	293.667	296	293	296	277.667	288.333	298	6135.67	4529.67	3073.33	1410.67	3460	4186	8041.33	4438	6226	300.667
44.7333	276	278	302	294.667	289.333	294	267.667	285.333	301.667	6749	4531.33	3094	1401	3460	4286	8120.33	4423	6343	305.333
44.7667	274.667	276.667	287.333	278.333	284	283	277	287.667	298.333	6102.33	4430	2979.67	1368.67	3454	4222.33	7960	4331.33	6265.33	299.333
44.8	271.333	282	292	286	302	289.667	273	290	313	6182	4573.67	3057.67	1384	3475.67	4129.67	8455.67	4507.67	6102	298.333
44.8333	270.667	263.333	287	281.333	297	288.333	279	290.333	299	5839.33	4460.67	3060.67	1339.33	3557	4271.67	8236	4392	6147.67	295
44.8667	260	286.667	290.667	297	291	289.333	278.333	287.333	293.333	5949	4427	3181.67	1398	3352.33	4455	8017.67	4392	6209	308.333
44.9	266.333	283.333	294.667	302.667	296.667	285	277.333	291.333	302.333	6676.33	4606	2952	1369	3514.33	4124.67	8455.33	4544.33	6185.33	305
44.9333	259.333	268	286	289.667	287.667	288.667	280.667	284	304.667	6175	4538	3221.33	1338.33	3464.33	4048.33	7918.33	4535	6065	301
44.9667	275	274	281	293	293.667	296.667	275.333	291.333	303.333	6027	4469	3176.33	1407.33	3467.67	4191	8459.67	4455	6403.33	294.333
45	271	265	291.333	292	290	282.333	290	292	306	5956.67	4635	3073	1382.67	3474.67	4126.67	7939.33	4475.33	6513.33	307.333
45.0333	263	266.667	286.333	303.667	291.667	287.667	295	292.667	294.333	6217.33	4621	3108	1384	3528.67	3965.33	7857.33	4453.67	6571.67	287.333
45.0667	259.667	279	296.667	296.667	296	290	285.667	279	293.667	6009	4357	3009.33	1366.67	3509.33	3935	7911.33	4446.67	6552.67	312
45.1	263.667	270.667	290.667	297.667	292.667	286.667	284	277.667	306.667	6295.33	4537	2956.67	1414	3440.67	3924	8009.67	4412	6490.67	299.333
45.1333	266	270.667	295.667	281	284	288.333	266	280.333	301.667	6117.67	4462.67	3043.67	1464.67	3531	3998.67	7900.33	4472	6386	296.333
45.1667	263.333	279	287.333	288.667	281.667	289.667	276.667	297.333	297.667	5979.67	4522.67	2938.33	1426.33	3444	4026.33	8052	4384.67	6244	286
45.2	262.333	267	280.667	290	286.667	284.333	278.667	290.333	299.333	5843.33	4395.67	3257.67	1482	3468.33	3925	7874	4378.33	6270.67	300.333
45.2333	271.667	272.333	282.667	282.333	277.333	272	286.667	290	293.667	5773.67	4515.67	3153	1433.33	3514	3985.33	8194.33	4451.33	6230.33	308.333
45.2667	272.333	280	288	286	280	281	283.667	291.333	299.333	5926	4528.33	3026	1394.67	3436.67	4083	7971	4359.67	6041	291
45.3	257.333	280.667	289.667	291	279	298.333	281.333	299.667	306	6060	4534	2975.67	1374.33	3504.67	4058.67	7851.33	4450	6099.33	301
45.3333	265.667	277.333	290.667	285.333	289.667	294.333	288.667	293	302.667	6095.33	4611	3123.67	1392	3527.67	4032.67	8144.33	4445.67	6275.33	309.333
45.3667	266.667	261.333	281.333	279.667	302	296.333	277.333	288.333	316	6233	4462.33	2983	1356.67	3434.67	4062.67	8327	4384.67	6537.67	300.667
45.4	270.333	271.667	301	290	299	283	271	285	314	5925	4501.67	3038.33	1346	3395.33	4065.67	8180.33	4462	6119	296.667
45.4333	268.667	274.667	302	293.333	303	277.333	283.333	277.333	303.667	5828.33	4581.67	2899	1381.33	3459.33	4049	8103	4413	6123.67	313.333
45.4667	272.667	289.667	281.667	275.667	303.333	274.667	275.667	291.667	308.333	6074.33	4488.33	2994.67	1430.67	3475.33	3936.67	7885.67	4403.67	6317.33	305.667
45.5	258.667	271	296	293	301	281	277.333	287.667	303.667	5968.67	4528	3107	1491.67	3520.33	4064.67	8000.33	5628.33	6331.33	298
45.5333	265.333	275.667	285.667	279	294	288.667	290.667	290	296.333	5646.33	4604.33	3100	1420.33	3504.33	4383.67	8184	4865	6350.33	298.667
45.5667	273	269.667	295.667	288.333	298.667	283	276	294.667	320	5702	4393.33	2992.67	1457.67	3413	4163.67	7826.33	4365.67	6148.67	308.333
45.6	266.667	281.667	290.333	283	298.667	296.333	280.333	295	309.667	6744.33	4439.67	2976	1467.67	3394	3979.33	8439.67	4244.33	6280	316
45.6333	266.667	268	301.333	299	287.333	292.667	290	285.667	301.667	6772.33	4536.67	2846	1536.33	3411	3904.67	7676.33	4290	6493.67	313.667
45.6667	268.333	267.667	295.667	295.333	289	281.667	282.333	283	311	6135	4426	2954.67	1520.67	3386	3982	7813	4371	6271.67	298.333
45.7	267	273	275.333	285.667	289.667	295	281	280	295.667	6786.67	4571	3108.33	1490.33	3450.33	4248.67	7984.67	4300.33	6272	308
45.7333	264	282	282.667	291.667	291	293.333	276.333	276	309.667	5755.33	4418.33	2973	1479	3492.33	3869.67	7967.33	4387	6263	292.667
45.7667	263.667	272	292.667	294.333	282	284	277.333	293.333	297.333	5642.67	4405.33	2992	1483	3450.67	4107.33	7796.33	4286	6092.67	306.333
45.8	267.333	261.667	287.667	283.333	298.667	280	278	293.333	305	5870	4485.67	2975	1450.33	3403	4059.67	8108	4373.33	6074.67	300.667
45.8333	259.333	283	281	290	278	277	284.333	282	300.333	5612.33	4557.67	3000.67	1452	3399.67	3989.33	7567.67	4400	6305	303.667
45.8667	278	281.333	291.333	285.333	294.667	292.333	278	282.667	296.667	5803.33	4460.67	2925.67	1438.67	3497.67	3889	8169.33	4335.33	6131.67	302
45.9	264.333	274.333	285	279	290.333	283.333	277.333	293	311	5738.67	4383	2866.67	1440	3485	4020.67	7534.67	4336.67	6131.67	294.333
45.9333	274	271.333	286.667	277.333	280.333	284.333	270	287.667	307.667	5543.67	4367.67	2934	1448	3463.67	3943	7688.33	4303.67	6084	297
45.9667	266.333	264.667	292.333	279.667	279.667	285.667	283	286	307.667	5525.33	4430.67	2941	1457	3430.33	3894.33	7795.33	4468	6227.67	288.333
46	263.667	282.333	276.333	272.667	298.667	274.667	291.333	283.333	321.667	5426.67	4378.67	2977.67	1558.67	3393.67	4015.33	7728	4274.67	6215.33	306.667
46.0333	273	274.333	286.333	289.667	286	281.333	275.667	291	311	5367	4495	2995	1505	3393.67	3811.33	7530.67	4293	6152.33	310.667
46.0667	268	259.667	280.667	297	288.667	293	277.667	296.667	308.667	5520.33	4369.33	2979.67	1490.33	3477.67	3964.33	7737	4278	6182.67	288
46.1	249.667	278.667	295	294	291.667	290.333	280.667	301	298.333	5371.67	4355.33	3030.67	1544.67	3343.67	3792.33	7602.33	4299	6056	299
46.1333	260.333	276	281.667	286.667	294	279	281.333	297.667	304	5516.67	4375	3096	1538.33	3326.67	3906.33	7637	4318.33	5980.67	301.667
46.1667	268	277	281.333	299.667	284	289.667	270.667	296	297.333	6063.33	4495.33	3114.67	1513.67	3398.67	3870.33	7654.33	4322	6039	298.333
46.2	277.667	272.333	302	279.667	292	290.667	271	292.333	295	5740	4553	2917	1499.33	3446	4024.33	7843.67	4387	6075.67	297.667
46.2333	272.667	265.667	279.667	292.667	291.333	290.333	292	284.667	298.667	5843	4522.67	3274.67	1541.33	3479.67	4016.67	7967.33	4306	6175.33	307.667
46.2667	259.333	276.333	292	282.667	283	275	284.667	295.667	306.333	5470	4451.67	3593.67	1517	3420.67	3992.33	7809.67	4348	5953.67	303.333
46.3	262.333	269.667	292	290.333	276	285.333	272.667	291	296.667	5555.33	4459.33	3406	1554.33	3401.67	3961.67	7947.67	4350.33	5991.67	305
46.3333	272	280	289.333	284.667	294.333	293.333	281.333	285.667	310	5387.67	4557.33	3963.67	1510.67	3415.67	4107.67	7854.67	4368.33	6192.67	315.667
46.3667	270.667	265	297.333	283	288.333	290.667	296	287.667	319.333	5370	4390.33	3196.67	1507.67	3420.67	4006.67	7534.67	4371	6295.67	305
46.4	273	280.333	291	293.667	285	285	287.667	291.333	307.667	5525.33	4510.33	3224	1589.33	3396.67	4023.67	7576	4367.67	6100.67	304.333
46.4333	277.333	275.667	286.667	286.333	293	281.333	277	292.333	300.667	6016	4567.33	3173	1598	3427	3979.33	7541	4341.67	6201.33	292
46.4667	265	265	289.667	280.333	293	283	287	285	311	5420	4640.67	3233.67	1598.67	3401	4071.67	7412	4367	6231	304.667
46.5	269.333	261.667	281	296.667	290.333	285	273.667	272.667	312.667	5178	4535.33	3299.33	1668	3382.33	3976.33	7468.33	4379.67	6201	310
46.5333	268.333	279.667	278.667	288	297	283.333	281.667	277.667	320	5660.67	4558.67	3485.33	1652.67	3505.67	3971.67	7713	4405	6119.33	310.333
46.5667	261	273	292.667	308.667	290	281.667	277.333	292.667	304	5496	4660.33	3449.33	1683.33	3450.67	3986.33	7762.67	4305.67	6272	301.667
46.6	269.333	266.667	293	278.333	285.667	281.333	281.667	301	313.667	5610.33	4671.33	3854.33	1837.33	3470	3842	7701.33	4234.67	6286.67	315.667
46.6333	258.333	274.667	294	282	299.333	288	280.667	284.333	318	5532.67	4395.67	4219	1843.67	3470.67	4089.67	7728.33	4288.67	6029	304
46.6667	272	272.667	285.667	281	300	280.333	274.333	288.667	330.667	5542.33	4441.67	3602	1889.67	3343.67	3914	7516.33	4349.67	6150	299.667
46.7	261.667	264.667	299	276.667	298.333	285.333	272.333	284	320.667	5328.33	4358.67	3493.67	1748	3393	3886.67	7310.67	4182.67	6205.67	301.333
46.7333	266.333	272.667	285.333	299	302	291.667	273.667	300.333	319.667	5260	4517	3853.67	1709	3395.67	3927.67	7548	4327.67	6014	310.333
46.7667	272	275	289.333	296	302.333	272.667	276.667	298.333	308	5372.33	4464.33	3914	1877.67	3437	3883.67	7859	4200.67	6194.67	302.333
46.8	272	270.333	297.667	284.667	294	279.667	283.667	297.667	316.333	5584.33	4402.67	3834.67	2364.33	3372.67	3978.33	7468.67	4289	6275.33	315.667
46.8333	264.667	267.667	298.667	279.333	282.333	282.667	272.333	287.667	324	5286.67	4423.67	3898.67	2137.67	3338.33	4003.67	7890	4431	6064	312
46.8667	285	276.333	277	300.333	282.667	286	281	293.333	319.667	5510.33	4442.33	3863	1950	3358.67	3965.33	8037.33	4319.33	6043	311
46.9	272.667	277.667	298.667	284.667	289	292.667	281.333	290.667	324.667	5502.67	4478.33	3711.33	2634.33	3357	3891.33	8164	4386.33	5954.33	307
46.9333	268.667	276	274.667	286.667	281.333	287.333	284.667	290.333	333.667	5718.33	4555	3808	2516.67	3371.67	3958	7994.67	4251.33	6205.33	304
46.9667	270	273	276.333	297	300	280	277.667	287.667	323	5471.67	4485.33	3595.67	2305.33	3344.67	3875.67	8093.33	4281	6020.67	287.667
47	267.667	283	280.333	281.667	287	296.333	282	298.667	324	5136	4660.33	3693.67	2388	3506.67	3832.67	7807.67	4272.67	5940.67	311
47.0333	269.333	274.333	275.667	292	298.333	283.667	273.667	300	315.333	5368.33	4508	3804	2372.33	3433.33	3872.33	7873	4408.33	5902.67	303.333
47.0667	264.333	269.333	277.667	287	294.333	276	276	293	322.333	5079.67	4385.33	4171.33	2488.33	3332	3894	7926.67	4288	6138.67	289.667
47.1	265.667	277.667	286.333	283.667	281	289.333	281.667	293.667	330.667	5424	4458	3734	2472.33	3341	3850.67	7181.67	4390.33	6163.33	303.333
47.1333	255.667	273.667	288	292.667	284	277.333	271	297.333	330.667	5326.33	4395	3866	2582.67	3383	3979.67	7749.33	4381	6147.33	293.333
47.1667	279	263.667	277.333	281.333	285.333	294	285.667	292.667	317	5327.33	4356	3695.33	2625.67	3326	3878.33	7798	4514	6092.67	306
47.2	269.333	272.333	283	289.333	298.333	279.667	284.667	298	361.667	5231.33	4510.33	3666.67	2626.67	3345	3875	7637	4503.67	6066.33	306.333
47.2333	266.667	272.333	297	286.333	287	288.333	285	311	373.667	5367.67	4352.67	3725.33	2685.67	3405	3988.33	7444.67	4474.67	6164.33	309
47.2667	258.333	278	280	289	297	289.667	285.667	295.667	371.333	5328.33	4544	3738.33	2765.33	3370	3812	7475.33	4517.67	6075	309.667
47.3	262.667	270.667	282.667	291.333	284.333	282.333	287.333	286.333	388.667	5162	4500.67	3781	2787	3388.33	3968	7450.67	4167.33	5909.67	297
47.3333	273	274.667	285.667	294.333	294.333	278.667	288.667	307.667	367.667	5272	4492.67	3684	2764.33	3431.33	3792.33	7513.33	4336	5920.67	305.333
47.3667	261.667	273.333	293.333	277	285.667	283	281	289.667	381	5125.33	4398	3967.33	2775.67	3366.33	3913.33	7283.33	4284	6004.33	303
47.4	265.667	282.667	288	290.333	281	286.333	279.667	303.667	364.667	5120	4410.33	3678	2809	3392.33	3871.33	7137	4227.33	5971.67	308.667
47.4333	271.667	279.667	285	293	302.667	288.667	291.333	306.333	383.333	5775	4516.33	3641.33	3640.33	3499	3911	7767.33	4408.33	6116.67	300.667
47.4667	264.667	266.333	286.333	293.667	299	283.333	284.333	311	497.333	5255	4504	3680.67	2948	3473.67	3930.67	7501	4287.33	6036.67	303.333
47.5	265	274.667	279.333	291.667	292.333	296.333	288.667	309.667	458.667	5055.67	4472	3699	2909.33	3434.67	3843	7243	4299	5855	311.333
47.5333	269	276.667	308.667	287.333	300.667	288.333	288.333	298.333	457.333	5148.67	4389	3726.67	2856.33	3406.33	4099.33	7373.67	4201.67	5965.67	307
47.5667	258	274	284.667	283.333	292.667	293.333	297.333	306.667	468.667	5089	4376.67	3672	3205.67	3425.67	3900.67	7342.67	4281.33	5967.67	308.333
47.6	257.667	280.667	293.333	296.667	289.333	295	289	309.667	696.333	5078.33	4406.33	3597.67	4665.33	3427.67	3801.33	7780.67	4421.33	6168.67	282.333
47.6333	272.667	276	291.667	294.667	292.333	285	299.333	300.667	389.667	5160.33	4373.33	3651.67	4423.67	3313.33	3928.33	7519.33	4372.67	5920.67	307
47.6667	277	282	292.333	294.667	297.333	277	302.667	311	361.333	5019	4392.67	3615.67	4057.67	3387	3896.33	7574.67	4237.33	5891.67	313.667
47.7	277.667	278.333	291.333	289.333	292.333	292.667	310	316.333	401	5104	4450	3889	4651	3305.33	3837	7128.67	4317.33	6073.33	306
47.7333	269.667	278.667	301.667	285	289.333	287	287.667	311.667	554.333	5204.33	4465.33	3796	4781	3380.33	3899.67	7688.33	4291	6047.67	301.667
47.7667	265.667	272.333	281	304.333	297	293.333	307	316	679	5121.33	4476.33	3720.33	4350.67	3442.33	4096	7497	4274.33	6095.67	317.333
47.8	264	275.667	288.667	285	290.333	274.667	310.333	310.333	637	5605	4605.33	3672.33	4551.67	3430	3935	7669.33	4404.33	6147.67	312
47.8333	269.667	255.333	285	284	286	273	304	323	597	5412.33	4354	3690.67	4536.67	3351.67	3888.33	7647.33	4418.67	6269	309.333
47.8667	268.667	281	287	279	294.333	288.667	309.667	313.333	446	5117.67	4431.33	3788	4465.67	3375	3987.33	7477	4259	6046.67	316.333
47.9	268	271.333	288	294	290.667	274.333	304.333	313	611.333	5287.33	4379.67	3743.33	4161.33	3323.33	3884	7437.67	4264.33	5878.33	312.667
47.9333	267.333	281.333	285	291	285	280	295.333	299.667	637.667	5244	4540	3595	4402.67	3423.67	3893	7915.67	4253	6149.33	301
47.9667	263.667	287	280.667	286.667	295.667	284	316.333	299.667	493.667	5202	4428	3571.67	4301	3379	3901.67	7612.67	4187	6185.67	309
48	269.667	283.333	296	295	299	277	321.333	302.333	508.667	5142	4398.67	4031.67	4336.33	3380.67	3787.67	7393.33	4176.67	6078	304.667
48.0333	266	267.667	294	296.333	297.667	275.333	327	325.333	570.667	5244.67	4370	3700.67	4135.33	3444.67	3968.67	7655	4306.33	6073.67	298.667
48.0667	274	274.667	289.333	295.333	289	290.667	326.667	315.667	651.667	5137	4353	3751	4305.67	3397.33	3808.33	7746.33	4242.67	6148	299.333
48.1	261.333	267.333	289.667	289.333	284.333	281.333	341.667	306.333	1392	4917.33	4376.33	3755.33	4327.33	3310	3863.33	7197.67	6124.33	5930.33	304
48.1333	261.667	274.667	286	276.667	282.667	284.667	350	321.333	1446.67	5312.33	4507.67	3711	4370.67	3412	3827.33	7489.67	4325.67	5829.33	314.333
48.1667	277.667	282.333	292.667	275.667	284.667	278.667	348	331	1420.33	5357	4456	3608	4278	3301.33	3857.33	7505.33	4205	5996	302.333
48.2	264.667	274	292	274.333	296	279	367.667	337.667	2388.33	5116.67	4513	3729.67	4260.67	3368	3838.67	7312	4335	6094.33	304.333
48.2333	262.667	274.667	280.333	289.667	288.667	283.667	374.333	314	1579	5442	4431.33	3827.33	4474	3402.33	3884.67	7477.67	4223.67	6016.33	313
48.2667	271	266.333	291	296.667	290.333	286	389	324.667	1495.33	4938.33	4476.67	3774	4249.67	3331.33	4000	7319.67	4171.67	5856	308
48.3	284.667	280	296.333	289.667	299.333	286.333	389.333	329.667	1489.33	5061	4330	3720.67	4355.33	3442.67	3999.67	7244.67	4251.33	6027.33	301.333
48.3333	258.667	269.667	300	283.333	282.667	297.667	416	345.667	1442.33	5102.67	4481	3766	4483	3367.33	3864	7494.33	4225.33	6144	300.333
48.3667	260	276.667	279.333	297.333	300.333	282	435.667	368.667	2929.33	5279.67	4472	3866.67	4287.33	3480.67	3998.67	7467	4323.67	5956.33	316
48.4	275.667	282.667	290	288.333	294.333	284	411	373.667	4040	5183.67	4567.67	3654.67	4255.67	3422	3999.33	7435	4189.33	5911	297.333
48.4333	277.667	260.333	282.333	294.333	295.333	292.333	442.667	371.667	3790.33	5076.67	4619.67	3624.67	4364.67	3369.67	3887	7508.67	4284.67	6227.33	296
48.4667	267	272.667	277.333	281	292.333	286.333	431	396.333	1647.67	5032.33	4336.33	3775.33	4166.33	3336	3884.67	7354	4172.67	6083	294.333
48.5	270.333	275.667	276	285.667	283	291.333	449.333	415.333	2843.67	5024.67	4563	3676	4241	3418.67	3823	7487	5298.67	5932.67	310.667
48.5333	262	277.667	280.333	283	285.667	284	469.333	420.667	3408	5081.67	4740.33	3784.67	4323.33	3456	3828.33	7388.33	4126	5961.67	311.333
48.5667	266.333	268.667	287.667	282	291.333	284.667	441	433	2503	4924.33	4598.67	3784.33	4208	3343.67	3887.67	7385.67	4291	6028.67	305.333
48.6	279	284.667	279.667	299.667	298	286.667	496	463.667	3798.33	5001.67	4452	3733.33	4147.67	3447.33	3851.67	7247.67	4268.67	5935.33	294.667
48.6333	262.667	277.667	283.667	279.333	301	280.667	587.667	445.333	3261.67	5022	4400.67	3804.67	4145	3432.67	3900	7403.67	4264.33	6015.67	301.333
48.6667	257	283	289	281	290.333	279	598.667	888.667	3347.67	5135.33	4543.67	3671.33	4297.33	3382.33	3900.67	7427	4261	5879.33	307
48.7	262	273.667	292	284.667	288.333	290	620.333	490	3375.33	4870.33	4354	3617.67	4138	3441.33	3829.67	7535.67	4224.67	6121	301
48.7333	261	286.333	282.667	280.667	289	291	699	514	2931.67	5045.67	4366.67	3802	4068.67	3399.33	4066.33	7692	4312.67	6154.33	316.667
48.7667	258	267	288	286	302.667	282	667	530	3581	4888.33	4324.67	3684.67	4029.67	3352.33	3972	7398	4258.67	6019.67	303
48.8	263.333	275.667	283.333	284	302	287.667	655.667	518.667	3294.67	4919.67	4406.33	3720.33	3928.33	3403.67	3971.67	7319.33	4227.67	5937.67	306
48.8333	259.667	272.333	296	278	286	285.333	720.333	550	3354.33	5125	4600.67	3793.33	4053.33	3382.33	3957.33	7187.33	4235	5878.67	315.667
48.8667	260.333	275.667	278.667	292.333	292.667	281.333	813.333	530.667	3336.33	5095	4530.67	3667.67	4111	3377.33	3993.33	7385.67	4403.67	6005.33	307
48.9	268	280	281.333	294.667	288.333	291.333	742	537	3384.33	4922.33	4505	3670.33	4145.67	3388	4043	7391	4255	5988.33	306
48.9333	269.667	265.333	286	295.333	292.667	276.667	727.333	508.667	3295.33	4913	4500.67	3599.67	4145.33	3399.67	3979.33	7573	4233.67	5907.33	307
48.9667	264	271	287	283.333	284.333	289.667	744.667	516.333	3245	4993	4458	3643	4122	3410	3925.33	7609	4275	6214.33	297.667
49	262	280	283	291	288.667	287	814.667	525.667	3321	5091.33	4444.33	3700	4091.33	3349.67	3931.33	7419	4288.67	6078.67	308.667
49.0333	261.333	284	276	281.333	288.667	291.333	762.333	516.333	3199	5055.33	4357	3657	4109.67	3248.67	3922.33	7244.67	4322.67	5842.67	284.667
49.0667	266.667	277.667	286.333	295	285	288	797.333	529	3200	4957	4420.33	3566.67	4049.33	3332.33	3928.33	7382.33	4236.67	5805	306.667
49.1	260	289	283.333	281.333	289.333	282.667	808.667	579.667	3292	4896	4369.33	3569.67	4034	3278.67	3837.33	7116.67	4154.33	5772.33	305.667
49.1333	277.333	273.333	277.333	285.667	291.667	281	815	638	3366.33	4948.67	4303.67	3628.67	4083.33	3347.67	3885.67	7095	4249.67	6025	319
49.1667	259.333	295	278.333	286.333	294	281.667	766.667	509	3170.33	4841.67	4323	3653.67	4411.67	3346	4000.67	7129	4196	5923	296.667
49.2	270.667	272.333	280.667	286.333	289.667	282.667	754.667	858	3404.33	5345.67	4308.67	3689.33	4018	3322	3953	7422.67	4257	5774	306.667
49.2333	260.667	284	290.667	289	288	284.667	916.333	606	3641	4815.33	4341.67	4016	4125.33	3285	4120.67	7034.67	4234.33	5909	295.333
49.2667	274	297.667	285.667	280	297.667	277	836.333	626.667	3640.33	5095.67	4356.33	4582.33	4122.33	3307	3985.67	7251	4317.67	5788.67	290.667
49.3	251.667	295.333	279.333	274	289	275.667	848.333	804	3186.33	4958.67	4342	3845.33	4070.67	3353.33	4078	7354.33	4245	5752.33	320
49.3333	261.333	293.667	279.667	274.333	269.667	296.333	822	785	3432.33	5061.67	4470	3615.67	4025.67	3352.67	4103.33	7380.67	4119.33	5971	305
49.3667	257.333	302	280.333	286.333	282.333	280	791.667	558.333	3342.33	4995.67	4529	3702.33	4064.33	3339.33	4126.67	7103.67	4136	5801.67	288.333
49.4	259	300.333	290	284.333	297	280.333	873.667	1046.67	3109.33	5017.33	4472.33	3673	4089.67	3337	4074.33	7453.67	4273.67	5996.67	303
49.4333	260	305.333	290	297.333	293.667	281.667	970	1079	3354.67	4715	4473.33	3683.33	3984.67	3390.33	4223.67	7037.67	4188	5953.67	305.333
49.4667	273.667	312.333	276.333	284.667	287.667	280.333	843.333	831.333	3266	4825.33	4423.67	3695.33	4097.33	3295	4331.33	7380.33	4239.67	6010.67	297.667
49.5	251	309.667	285	286.667	278.333	288.667	962.667	1071	3109.67	4826.67	4466	3715.33	4025.33	3366.67	4219.67	6961	4241	6036.67	307.333
49.5333	265	330.333	294.667	291.667	287.667	288	1334	981.333	3093.33	4894.67	4372	3618	4259.33	3395.67	4123.33	7006.67	4244	6134.67	304.333
49.5667	271.333	324.667	297.667	282.333	292.333	278.333	1157.67	1363.67	3008.33	4650.33	4368.33	3603.67	4114	3441.67	4286.67	7228.33	4268.33	5840.67	294.667
49.6	265	349.667	292	285	294	291.667	855.667	1272.67	2913.33	5019.67	4349.33	3659.33	4224	3358.67	4182.67	7244.33	4165	5901.33	288.333
49.6333	266	357	285.333	294.667	294.667	287.333	848	1191.67	3090.33	4790.33	4387	3647.33	4077.67	3293.33	4424.33	7060	4330.33	5759.33	312
49.6667	270.667	364.667	279	287.667	283	283.667	898.333	1176.33	3056.33	4929	4392.67	3723	4144.33	3356.33	4287	7181	4139	5907	305
49.7	274.667	363.333	284.333	290.667	294.333	279.667	1324.67	1479.67	3024.67	5071.67	4401.67	3689.33	4007.33	3321	4179	7381.67	4148	5864	303
49.7333	266.333	384.333	279.667	282.667	299.333	285.667	1305	1368.67	2971.33	5108.67	4463.33	3750.67	4042	3301.33	4351.67	7655.33	4189.67	5807.67	301.333
49.7667	263.333	393	281.667	290.333	290.333	299	1436.33	1465.33	3341	4881	4387.67	3635.33	4155.67	3291.33	4180.33	7225.33	4252.67	5949	301.667
49.8	260	408	284	293	289	290	1309.67	1436.67	3123	5203.33	4482.33	3721.33	4058.33	3351	4381.67	7281.67	4174.67	5865.33	283.333
49.8333	270	422.667	287.667	277.667	284.667	290.667	1398.33	1416.33	3157.67	4823.67	4395	3717.67	3901	3352.67	4408.67	7408	4404	5847	288
49.8667	267.333	417.667	274.333	288.667	287.333	272.667	1421.33	1441.67	2969.33	4769.67	4442.33	3657.33	3900	3329	4129	7234.33	4121.33	5921	299.667
49.9	256.333	430.333	284.667	287.667	283.333	279	1334.33	1300.33	2920	4947	4317.33	3723.67	4201.33	3371.33	4041.67	7412	4225	5842.67	303.667
49.9333	259.667	437.333	276	281	284	273.333	1376.67	1253.33	3027.67	4951.67	4337.33	3622	3966	3317.33	4057.33	7264.33	4334	5837.67	300.333
49.9667	267.667	456.667	269.667	280.667	287.333	286.333	1422	1372.33	3066	5158.67	4448.33	3681.33	3943	3327.33	4013	7164.33	4193.33	5917.33	290.667
50	258.333	457	286.667	276	280.667	285.333	1413	1433	2913.67	5049.33	4536.33	3563.67	4035.67	3369.67	4247	7489.33	4253	5972.33	303.667
50.0333	273	466	284	288.667	276	280.333	1440	1499	3022	4683	4487.67	3572.67	3927.33	3349.67	4275	7320.67	4130.67	5865.33	293.667
50.0667	273	465.667	293.667	280.333	289.667	273.667	1425.67	1538.33	2943.33	4901	4424.67	3549.33	4011	3344.33	4224.67	7119.33	4226.67	5752	286.333
50.1	270	498.667	280.667	286	290.333	279	1384.33	1515.67	2828.67	4883.33	4333	3536.33	3930	3439.33	4203.67	7290.67	4190.67	6132.67	287
50.1333	258.333	511.667	266.333	284.667	292	273	1349	1587.33	2958.33	4916.67	4343.67	3817	3871.33	3415	4147.33	7462.33	4234.67	5950	293.667
50.1667	262	523	274.667	273	266.667	283.333	1412.33	1550.67	2945.33	4753.33	4347.67	3627.33	4038	3313	4211	7161.33	4219.33	5641.33	291.333
50.2	266.333	554.667	275	291	287.333	282.333	1472.33	1729	3198.33	4561.67	4398	3626.67	3889.33	3405	4447.67	6914	4144.33	5787	290
50.2333	261.667	579.667	276.667	285.333	278.333	290.667	1410.67	1676.33	3399.33	4782.67	4387	3738.33	4086.67	3365.67	4394	6935.33	4275	5755.33	289
50.2667	256	591.333	284	285	289.333	289	1861.67	1689	2870.67	4850	4389.67	3760	4024.33	3409	4356.67	7116	4322.67	5787	291.333
50.3	263.667	597.667	278.333	281.667	277.333	280.667	1491.67	1705	2771	5128	4361	3703	4062.67	3308.67	4561.33	7124	4204.67	5815.67	292.333
50.3333	252.333	620.333	294	275.667	280.333	279.333	1454.67	1585.67	2924.33	4757	4381.67	3856	3970	3376.33	4619.33	7239.67	4252.67	5964.33	307.667
50.3667	264.333	632.667	277.667	290.667	291	274.667	1400.33	1594.33	2728.33	4757.67	4346.33	3820.33	3874.33	3338	4531.67	7367.33	4161.67	5883.33	303.667
50.4	257.333	629.333	287.333	279	278.333	291.333	1521.67	1697.33	2780.33	4850.33	4355.33	3673.33	4111.67	3352	4769.67	7236.33	4237.33	5857.33	288.667
50.4333	261.333	621.667	277.667	268.333	280	291.667	1983.67	1722.33	3008	4835.33	4416.33	3663.33	4006.33	3465.67	4898	7262.67	4237.67	5771.33	292
50.4667	269.333	652.667	288.667	282	288.333	281.667	1882.33	1638.33	2775.67	4956.67	4308	3690.33	4303.67	3464.67	4915.33	7199.33	4330.33	5992.67	298
50.5	264.333	717.667	282.333	270	285.333	298.667	1559.33	1657.67	2959.33	5153	4417	3871.67	3886.67	3432.67	4731.67	7387.33	4377.33	5828.33	302.333
50.5333	255.667	657.667	281	284.333	289	276.667	2162	2413.67	2846.33	4650.33	4410.67	3726	3851.67	3325	5071.33	7044	4113.33	5714.33	303.333
50.5667	268.333	739.667	275.667	271	283	284.667	2387.67	2435.33	2790	4792.67	4461	3614.33	4207.67	3293.67	4843.33	7402	4165.33	5986.67	290.667
50.6	269.667	667	290	274	275.333	287.667	2600	2493	2846.33	4894.67	4445.33	3580.67	4141	3357.67	4904.67	7356.67	4239	5671.67	294
50.6333	259.333	785	280.667	278	297.667	278.333	2268	2383.33	2934.67	4879.67	4430	3538	4004.33	3411.33	5102	7374	4187.33	5656	307
50.6667	270.667	843.667	286.667	284	278.333	282	2191	2422.67	2754	5201.67	4417.67	3575	4090.33	3418	5009.67	7324	4206.33	5655.33	302.667
50.7	265.667	756.667	287.333	278.667	279.333	280	1881.67	2368.33	2833.33	4703.33	4437.33	3610	3927.67	3396	4998.33	7246.67	4260.33	5697.33	293.333
50.7333	255	834.667	272.667	281	283	285.333	1791.67	2381.67	2942.67	4713.33	4341	3578.33	3872.67	3410.33	5113	7041	4191.33	5781.33	296
50.7667	266.667	857	290.333	264	272	281.667	1890.33	2414.67	2799	4655.33	4377.33	3655	4086.33	3316.67	4995.67	6917.67	4143.33	5811.33	292.333
50.8	256.667	671.667	280	284.333	280.667	284.333	1801.33	2452.33	2735.33	4995	4336.67	3568	3789.33	3299.33	5136	6950.33	4328.33	5852.67	296.333
50.8333	266	743.333	265	274.333	278.333	283	1821.33	2342	2716.67	4570	4355.67	3545	3914.33	3392.67	4905.33	7024	4254	5864.67	283.667
50.8667	255.333	746.667	282.667	280.667	280.667	282	1843.33	2356	2765	4871.33	4262	4213.33	3925	3329.33	4998	7196.67	4123	5788.67	291.667
50.9	264	755	269.667	277.667	279	276	1839.33	2372.67	2701	4766	4428.67	3810	3811	3398	5003.33	6985.33	4172	5970.33	289.667
50.9333	257.667	717	283.333	285	273.667	279.667	1701.33	2247.33	2624	4821	4411.67	3574.67	3999	3391.33	4849.67	7003.67	4287	5817.33	293
50.9667	264.333	734.667	279.667	279.333	284.333	274.333	1588.33	2308.67	2887.67	4662.33	4374.33	3575.67	3821	3299	4960.67	6999.67	4115	5852	295.667
51	251.667	772	281.333	286.667	275	288.333	1916.67	2369	2674.33	4703	4355.33	3794.33	3809	3334	5041.67	7219	4130.67	5744	303
51.0333	258.333	839	294.333	285	277.667	283	1648.33	2395.33	2683.33	4486	4374.33	3683.33	3794.33	3358.33	4905.33	7044	4300.33	5877	294
51.0667	255.333	1014.33	283.333	283.667	294.667	283	1853.33	2311.33	2702	4751.67	4323.33	3659	3924.33	3284.67	4915.33	7069	4149	5892.33	299.667
51.1	262	813.333	284.667	280	276	281.333	1738.33	2380.33	2627	4573.33	4508	3688.67	3972	3362	4891	7167.67	4094.67	5781.67	296
51.1333	268.667	1043.33	283.667	297.333	277.667	283.333	1715	2438.33	2609.33	5033.67	4387	3735.33	3877	3400.33	4896.67	7176.67	4129.33	5792.33	301
51.1667	255	950.333	280	291.333	291.333	294	1647.67	2296.67	2571.67	4695.67	4499.67	3691.33	3936.67	3388.33	4933.33	7540.67	4198.33	5570.33	306.667
51.2	257.333	998.667	277.667	284.333	299.667	285.667	1658.33	2475	2776.33	4834.33	4412	3701.33	4064	3430.67	5045	7532.67	4251.33	5843.33	296.667
51.2333	258	803.667	276	275.667	296.333	285.667	1679	2419	2650	4893	4444.67	3828.33	3861.33	3481.67	4983.33	7432	4200.33	5836.33	300.333
51.2667	265.667	839.333	291.333	288.667	279.333	280.333	1702.33	2354.33	2699.33	4858.67	4373.67	3723	3921.33	3389.33	5045.67	7026.33	4166.67	6024.67	304
51.3	256	870	283.667	275.667	288	287	1637.33	2348.33	2575	4796.67	4320	3696	3904	3311.67	4954.67	7196	4220	5883.33	300.333
51.3333	272.333	903.667	282.667	297.667	300.333	290	1727.67	2387.67	2583.33	5016.67	4343	3683.33	3926.33	3272	4965.67	7119	4071	5910.67	308
51.3667	258.333	843.333	280.667	290	280	275.667	1782.67	2339	2608.33	4830	4447.67	3640.67	3955.67	3265	5011.67	6946	4179.67	5923	306
51.4	258	736.667	281.667	278.333	288	281	1778.33	2362.67	2623.33	4531	4422.67	3663	3972.33	3415.33	5155	7396.67	4181.33	5793.33	302.333
51.4333	253	882.667	284	279	284.333	270.667	1705.33	2325.33	2593	4620.67	4433.67	3618.33	3784.33	3325.33	4893.33	7312.33	4112	5893.67	287.333
51.4667	262.667	874.333	276	276	284	282.667	1691.33	2354.33	2500	4946.33	4442	3584.33	4068	3326.33	4975.33	7050.33	4169.67	5869.67	293.667
51.5	266	821	282	274.333	268.667	284.667	1760	2346.67	2590	5033.33	4409.33	3735	3917	3342.67	4946	7401.67	4238	5922.33	292.333
51.5333	266	1040	269	284.667	289.333	281	1739.67	2323.33	2641.67	4923	4379.33	3834.67	3912	3332.33	4862.33	7177.67	4319.33	5983.67	304
51.5667	264.333	1036.33	269.333	291.333	280.333	275.333	1663.33	2284	2589.33	4607	4371.67	3678.33	3881.33	3351	4957	7259	5693.33	5727.33	293.667
51.6	264	939.333	272	277.333	292.667	286.333	1512.67	2332.33	2583	4817.67	4401.67	3746.67	3851.33	3335.67	5076.67	6860.33	4092.33	5930	312.333
51.6333	270.667	817.667	278	286.667	278.667	288.667	1492.67	2342	2567.33	5141	4321	3691.67	3847	3324.67	5053	7093.33	4120.67	5896	287.667
51.6667	260.667	701.333	276.667	285.667	297	278	1537	2309.33	2561	4786.33	4226.67	3682	3821.67	3402.33	4834	7080.33	4123	5738	289.667
51.7	263.333	1030	268	276.667	288.667	277.333	1786	2384	2546	4690.67	4420	3732.67	3913.67	3382.33	5130.67	7416.33	4159.33	5949	300.667
51.7333	264	1148	288	279.667	290.667	286	1846.33	2298.67	2491.33	4906.67	4387.33	3644	3826.67	3374.33	5011.33	7030.67	4218	5828.33	308.333
51.7667	253	980	285.667	280.667	299.333	282.667	1848	2465	2594	4837.33	4458.33	3668	3947.33	3444	4953.33	7212	4179.67	5859	284.333
51.8	251	1145	289.667	281.333	290	288.667	1835	2360.67	2689.33	4955.67	4398.67	3624	3952	3410	4910.33	7140	4095	5836	291
51.8333	274.667	1097.33	285.333	285.667	291.333	278.333	1730.67	2281	2622	4553.67	4384.33	3561.33	4091.33	3380.33	4882.33	6967	4192.67	5993	300.333
51.8667	265.667	1186.67	291.667	280	282.333	279.333	1851.33	2305.67	2648.67	4856.33	4450.33	3610.33	3810	3354.33	4982	7283.33	4175.67	6053	298.667
51.9	254	1011.33	272.667	266.333	286	288	1868.67	2457	2502.33	4470.33	4383.33	3637.33	3896.33	3345	4747.67	7206.67	4108.33	5843.67	311.333
51.9333	257	1120.67	291.333	291.333	282.333	284.667	1737.33	2348.33	2603.33	4712.33	4475.33	3737.67	4058.33	3352.67	4907	6851	4119.67	5957	305.667
51.9667	267.667	1157.67	284.667	288.667	284.667	280.667	1748	2305	2622.67	4638	4449	3569.67	3787	3426.67	4895	6926	4071	5711	291.667
52	262.333	1107.67	281.333	284	278.333	281.667	1523.33	2384.67	2561	4606	4365.33	4037.33	3815.33	3299.67	4789	6747.67	4212.67	5634	294.333
52.0333	262.667	1136	282.333	279.333	288.333	278.333	1783.33	2327.33	2565.67	4616	4431.33	3650.67	3779.33	3311	4910.33	6983	4239	5634	296
52.0667	269.667	924.333	272.667	290.333	293	283.333	2403.33	2356	2560.33	4490.33	4465.67	3608	3746.67	3262.67	4808	6823	4235.33	5786	295.667
52.1	271.333	849	286	286.667	291	288.667	2208.67	2326.67	2563.67	4419.33	4421	3667.67	3803.67	3385.67	4795	6866	4184.33	5680.67	285.333
52.1333	253.333	879	270	293.333	282	287.667	2238.33	2437.67	2492.33	5064	4399.33	3642.67	3819	3325.67	4730.67	7008.33	4377	5984.33	309.333
52.1667	262.333	922.333	283.333	271.667	285.667	280	2062	2374.67	2620.33	4829.67	4466.67	3807.33	3893.67	3409.33	4755.33	6970.67	4246.67	5838.33	283.333
52.2	247.333	1061	267.333	296.667	292	284.333	1743.33	2389	2628.33	4633.33	4368	3639.67	3931.33	3297.33	4946.67	6899	4342	5685	286
52.2333	270.333	1135.33	270.667	272	282.333	289.667	1748.67	2390.67	2641.67	4704	4434.67	3857.33	3824.67	3364.67	4973.33	7138.33	4209.33	5771	295.667
52.2667	270.333	1046	275.667	285.333	276.667	295.333	1778.33	2418.33	2514	4663.67	4414.67	3628	3790.67	3340.67	4824.67	6744	4133.67	5927.33	296.667
52.3	256	1062.67	279	282	281.667	285.667	2031	2308	2545	4687	4356	3713.33	3852	3299	4965.67	6834	4083.67	5662.67	281
52.3333	261.333	1024	283.667	287.333	288	286.333	1988.67	2419	2581.33	4712	4329.67	4169	3909	3370.67	4809.33	7230.33	4330	5757	277.333
52.3667	259.667	1026	288.667	280	290	277.333	1884.67	2338	2539	4506.33	4494.67	3657.33	3751	3298	4956.33	7208	4085	5662.67	285.667
52.4	252.333	1000	287.333	278.333	291.333	268.333	2011	2265.67	2480.67	4533.33	4356	3804.67	3887.33	3332	4868.67	6960.67	4209.33	6003.67	295.333
52.4333	242.667	962	278.667	291	276	281.333	1697.33	2290	2454.67	4543.67	4413	3601	3850	3359	4948	7379.33	4064.33	5761	289.667
52.4667	259.667	1021.67	276.667	288.667	285	282	1903.67	2392	2461.33	4851.67	4364	3692	3936	3391	4847	6997.67	4022.67	5745.33	290.333
52.5	247.333	1033.67	280	265	286.333	286.667	1816.67	2382.67	2464	4562.33	4316.33	3591	4152	3394.33	5019	6869.67	4021.33	5799.33	287.667
52.5333	262.333	1044	280.667	284.333	270	281.667	1870	2310.67	2438.33	5022.67	4361	3534.67	4007.33	3352.67	4932	6989	4155.67	5991	287.667
52.5667	265	1016	291	280	288	281.333	1875.67	2370.67	2492.67	4607.67	4453	3559	3884.67	3291	5065.33	7093.67	4149.33	5923.33	296.333
52.6	263.667	995	274.667	279.667	281.667	268.333	1879	2366.33	2604.33	4704.67	4338	3570.33	4293.67	3344.67	4961	7108.67	4167	5843.33	286
52.6333	254	980.667	277	268.667	275	293.333	1805.67	2325	2428.67	4434	4478.33	3637	3952.67	3264.33	4679.33	7129.67	4090.33	5787	280.333
52.6667	269	1036.33	275.667	280.333	284.333	282.667	1814	2343.67	2480.67	4592.67	4367.33	3695.33	3978	3391.67	4761.67	6819.67	4056	5633.67	282.667
52.7	260.333	1001.33	284.333	301.333	291	281.333	1848.67	2361	2407.33	4503	4282	3774.33	3829.33	3350.67	4832.33	7219.33	4050	5706.33	296.667
52.7333	266.667	997.333	281.667	279.667	271.667	279.333	2037	2307	2534.33	4502.33	4440	3577	3799.33	3328.33	4923.67	6982.33	4072	5736	288.667
52.7667	261.333	1021	281	284.667	279.667	287	1979.67	2297.67	2550	4495.33	4430.67	3655.67	3810.33	3427.33	5075.33	7005.67	4173.67	5779.33	294.333
52.8	263.333	1071	279	290.333	277	287.667	2162	2247.33	2421	4831.33	4414.67	3645.67	4032.33	3340.67	4725.33	7077	4247	5813	289
52.8333	261.333	1046	296.333	290.333	275.667	290.667	2305.33	2350.67	2554	4765	4414	3580.33	3891.33	3352	4866.33	6866	4259.33	5649	289
52.8667	258	1037.33	276	273	283	287.333	2296.67	2354.67	2486	4499.67	4517.67	3779.67	3955	3328.33	4938	7029	4124.33	5855.67	290.333
52.9	257.333	1032.33	275.333	280	286.667	287.333	2014.33	2257.67	2475.67	4669	4340.67	3666.67	3830	3383.33	4908	6990.67	4165.33	5826.33	293.667
52.9333	252	978.667	292	283.333	288.667	284.333	1834	2275.33	2386.67	4850.67	4425.67	3603.67	3877.33	3369	4850.33	7078.67	4356.67	5869	292.333
52.9667	269.333	1027	285	287	283.333	275	1814.67	2309	2601.67	4565.33	4470.33	3538.33	3854	3297.33	4941.33	6963.33	4079.67	5779.33	309.333
53	262.667	1015.67	278.333	283.333	276.667	287.667	1644	2235.33	2356.67	4499.67	4314.33	3581.67	3772.67	3290	4726	7195.67	4061.33	5629	286.333
53.0333	250.667	1092.67	293	285.333	279	292	1713.67	2261	2507.67	4532.33	4358.67	3453	3775.67	3299.33	4658	7139.33	4114.67	5778	283
53.0667	270.667	1125.33	276.667	280.333	278.667	273.333	1697.67	2258.33	2428.67	4535.67	4425	3541.33	3953.33	3377.33	4986.67	7131.33	4092	5741	294.333
53.1	254.333	1104	278	284	291.333	285.333	1720	2307	2454.67	4631.33	4475	3524.33	3805	3378.33	4824	7049	4181	5877.33	292
53.1333	260	1116.67	273.667	282	286.667	283	1667.33	2294	2429.33	4484.33	4311	3627.33	3764.67	3395.33	4755.33	7111.67	4112.33	5685	303.667
53.1667	248.667	1095.33	281	283.667	291.667	274.333	1714.67	2280.67	2452.33	4733	4407	3529	3686.67	3302.33	4837.33	7175.33	4123.67	5788.33	287.667
53.2	255.667	1099.33	291.667	288.333	285	269.333	1709.67	2340.33	2438.33	4682.67	4432	3531.67	3815	3405	4822	6925.33	4085.33	5669.67	298
53.2333	261	1050	284.333	277	279.667	276	1609	2293.67	2604.33	4439.33	4394.33	3836.33	3764	3356.33	4815.67	6898	4044	5567.33	290.333
53.2667	251	1034.33	274.333	280.667	274.667	273.667	1680.67	2295	2444.67	4601.67	4389.67	3671	3862.33	3470	4882.67	7402	4062.33	5746.33	298.667
53.3	257.667	1062	270.667	280.667	285	288.333	1641	2351.33	2425.67	4372	4339.33	3600.67	3729.33	3352	4805	7179.33	3941	5667	307
53.3333	262.333	1038.33	280	280.667	279.667	277.667	1899.67	2343.33	2306	4700.33	4364.33	3538.33	3861.67	3289.33	4834	7008.33	4068.33	5650.67	285.333
53.3667	248.333	1004.33	273.333	284.667	283	275.333	2149	2361.33	2481	4658	4431.67	3663	3771.67	3373.33	4819.33	7193	4131.33	5754.67	287
53.4	254.333	1028.33	286	282	276	283.667	2108	2302	2361.67	4476.67	4380.67	3637	3887.33	3338.67	4797.67	6994.67	4088.33	5585.33	293.333
53.4333	262.333	1047.33	286.667	267	272	281.667	2107.33	2281.33	2366.67	4632.67	4399.33	3817.67	3823.33	3355	4869.67	6789.33	4057.67	5590.33	291
53.4667	248.667	1007.33	280.667	276	282.667	287.333	2129.67	2305	2343	4600.33	4331	3680.33	3734.67	3346.33	4804	6997	4082	5773	291
53.5	257.333	1017	280	282	281.333	272	2064.33	2280.67	2339.67	4456.67	4388	3666.67	3715.67	3329.67	4696.67	6868	4057	5721	292
53.5333	268.333	1032.67	276.667	278	291.667	275.333	2083	2214	2392.67	4714.67	4381.33	3735.67	3891.33	3368.67	4768.33	7605.33	4146.33	5706.33	294.333
53.5667	265.667	1023.33	276.333	285	291.333	267	1963	2251.33	2499	4480.67	4427.67	3624	3698	3413.67	4794.33	7257.67	4248.33	5708	304
53.6	261.333	985.667	264.667	276.333	277.667	280.667	1889.67	2309.33	2391.67	4546	4433.33	3624.67	3859.33	3403	4860.33	6993.33	4160.67	5752.33	287.333
53.6333	280.333	980.333	288	268	279.667	282.333	2056.67	2239.67	2372	4483.33	4361.67	3632.33	3844.33	3351.67	4743	6907.67	4164	5804.67	285
53.6667	258	985.667	284	284.667	282	270	1893.33	2214	2444	4501	4371.67	3556.33	3739	3334	4737	6824	4217.33	5745	292
53.7	246.667	949	270.667	275.667	277.667	283.333	1805.67	2248	2294.33	4437.67	4348.67	3616	3984	3415	4890	6846.67	4090.33	5472.67	288.667
53.7333	256	1111	284	290.333	291	279.667	1912.33	2251.67	2371.67	4715	4413	3537	4015.33	3342	4702.67	6920	4173	5682	299.333
53.7667	257.333	1117	275.667	277	285.333	280.333	2077.67	2243.67	2313	4592.67	4480.67	3599.67	3871	3368.67	4727.67	7087	4242.67	5856.67	299.333
53.8	258	1157.33	284.333	283	279.667	285.667	1943.67	2260	2335.33	4469.33	4317.33	3754	3989	3341.33	4808.33	7011	4152.33	5659.33	287.667
53.8333	266.333	1160.67	277.667	274.333	278	280.667	1961.33	2231	2353.67	4424	4519	3748.67	3855.67	3292	4680.67	7667.33	4031	5728	288
53.8667	255.333	1127.33	268	277.333	284	294.333	1834.33	2215.33	2370.33	4413.67	4492.67	3786.67	3767	3344.67	4796.33	7048	4160.33	5799	278.333
53.9	255.667	1140	293.667	272	269.667	276.333	1742	2287.67	2391.67	4413	4429.33	3638.33	3733.33	3330	4727.33	6800.33	4135.67	5610.33	291
53.9333	255	1062.33	284	291	284	283	1798	2217	2304.67	4443	4283.33	3606.67	3913.67	3321.67	4868	6608	4168.33	5697	294
53.9667	254.667	1038	273.333	282.667	293.667	283.333	1847.67	2234	2286.33	4452.33	4322	3660	3778.33	3346.33	5255.67	6786	4109	5789	277.667
54	263.333	1101.33	281.667	270	290.667	279.667	1773.33	2250.33	2389	4449	4368.33	3535.33	3840.67	3286	4833.33	7161	4184.33	5663	289.667
54.0333	252.333	1018	289	293	288.333	276.667	1796	2176	2438.67	4366.33	4247.67	3699.67	3757.33	3281.67	4797	7097	4150	5626.67	292.667
54.0667	263.333	1143.33	287	287.667	298	287	1900.67	2220	2440.67	4610	4428	3634.67	4082.67	3430.33	4779.33	6894	4073.67	5650.67	294.333
54.1	262.667	1088.33	276	275.333	292.333	279	1998.67	2240.33	2452.67	4587	4357.33	3678.67	3766.33	3464.33	4647.67	7191	4057.67	5732.33	294
54.1333	266.667	1098	281	287	275.667	281	1971.33	2197	2307	4559.67	4383.33	3607.33	3910.67	3386.33	4934	6913.67	4129.67	5841	294.333
54.1667	257.667	1099	285.667	285.333	278.667	282.333	1951	2210	2408.33	4600.67	4249.67	3774.33	4046	3280.33	4866.33	6784.67	4137.67	5697.33	297.333
54.2	267.667	1110.33	284.667	272.333	276.333	278.333	2176.67	2220.67	2354	4498.33	4452.33	3576.33	3851.67	3333	4705.67	7001.67	4077	5630.33	280.333
54.2333	251.333	1055.33	282	278.333	277.333	283.667	2069	2222	2298.67	4547.33	4494	3602.33	3715.33	3456	4728.67	7061	4069.33	5586.33	278.667
54.2667	265.333	1072	274.333	284.667	289	290.333	1967	2248.33	2303.67	4428.67	4373.67	3532.33	3690.67	3384	4853.67	6941.33	4185.33	5753	291.333
54.3	264.333	1078.67	280.333	283.333	291.667	275	1892.33	2231.33	2363.33	4669	4465.33	3567.67	3833.33	3340.67	4808.33	7442.67	4170.67	5758	287.667
54.3333	256.333	1111.33	283	281	284.667	282.333	2041.33	2266.33	2352.33	4476.33	4425	3542	3813.67	3285	4839.67	7026.33	4135.33	5687.67	291.333
54.3667	254.667	1119.67	276.667	285	283	289.333	2038	2261.33	2424.33	4500	4427.67	3584.33	4094	3354.33	4827.33	6696.67	4298.67	5647.67	290.667
54.4	257.667	1095	279.667	283.667	280.333	293.333	2022	2221	2330.67	4485.33	4396.33	3503	3784.33	3380	4667.67	6658.33	4334.33	5661.33	286
54.4333	259.667	1139	272	281.333	279.333	275	2000.33	2220.67	2457.67	4505.67	4302	3456	3868.33	3287	4595	6871.67	4134.33	5725.67	291.667
54.4667	262	1067.67	287	285.667	288.667	284.333	2049	2212	2285.67	4535.33	4334.67	3556.33	3741	3358	4709.33	6755.67	4138.33	5606.67	288
54.5	260.667	1108	276.333	279.333	286.667	276	1993.67	2252.33	2400	4446.67	4444	3581.33	3744	3289	4743	6626.67	4080.67	5705.67	285.667
54.5333	267.333	1088.33	272.333	279.333	286.667	284	1983.67	2240.67	2498.33	4588.67	4379	3530.33	3763.33	3385.67	4811.33	6945.33	4085.67	5790.33	299.333
54.5667	246.333	1131.33	276.333	287.333	282.667	272.667	2314.33	2219	2447	4489	4400.67	3527.67	3778.33	3335	4680.33	7139.67	4079	5647	306
54.6	261	1098.33	275.333	288	283.667	275	2244	2116.67	2457.33	4573.67	4403.33	3551	3706	3327.33	4696	6888.33	3962	5533.67	290
54.6333	271.333	1113.67	283.667	279.333	293.333	287	1848.67	2186.33	2358.67	4447	4433.67	3555.33	3734.67	3428.67	4850	6751	4024	5659	296.333
54.6667	257.333	1155.67	274.667	273.667	295	277.667	1919.33	2307.33	2327	4496	4411	3635.33	3978	3343	4678.33	7284	4200.33	5610.67	287
54.7	262.333	1134.33	282.333	291.667	275.667	278.667	1921	2291.67	2317.33	4542.33	4543.67	3541	3755	3409	4916.33	7116	4172	5690	294.667
54.7333	267.333	1096.33	279.333	290.667	285.667	275	2116	2274.33	2364.67	4324.67	4435	3487.33	3753	3383.33	4774.33	6947.67	4152.67	5768	305.333
54.7667	257.333	1083	272	284.667	274	270.667	1993	2164.67	2306	4414.33	4437.33	3601.67	4013.33	3363.33	4814.67	6921	4073.67	5523	289.333
54.8	252.333	1066.33	278.667	279	279	280	1978.33	2203.33	2298.33	4486	4294.33	3515	3725	3393	4878	6843	4096.33	5618.33	290.333
54.8333	260	1123.67	286	268.333	285.667	279.333	2009.33	2243.33	2396	4511	4452	3563.33	3750	3360.33	4704.33	7142.67	4096.33	5797	297.333
54.8667	246.333	1106.33	276.333	285.333	278	282	1888.33	2242	2292.33	4388	4493.67	3516.33	3808.33	3274	4654.67	7317.67	4172.33	5690.33	291
54.9	256	1118	279	289.333	285	279	1856.33	2224.33	2390	4485.67	4314	3575.33	3798.67	3331.67	4662	7152.33	4028	5739.33	279.667
54.9333	261	1139	277.333	283	284.667	280	1835.67	2294.33	2292	4429	4461.67	3645.33	3777.67	3330	4765.33	6990.33	4129.67	5574.67	293.667
54.9667	257.333	1084	286.333	280	286.667	278	1838.67	2166.33	2254.67	4358.33	4537.33	3732	3794	3286.33	4716	6844.33	4073.33	5615	296
55	257	1103.67	274.667	280.333	282.667	282.333	1698	2176	2355.67	4379.67	4468.33	3439.33	3741	3299	4708	6887	4052.67	5712	302.333
55.0333	264.667	1104.67	275	276.333	280.333	274.333	1786	2292	2430	4333.67	4404.33	3509.67	3821.67	3300	4592	6792.33	4101	5580	293.667
55.0667	261	1113	279.333	279.333	293.667	283.667	1931	2206.67	2240	4542.67	4344	3482.33	3858.67	3332	4709.33	6927.33	4121	5664	297
55.1	257.333	1088	293.333	281.667	286.333	273	1881	2208.67	2319.33	4531.67	4412.33	3437	3720.67	3349.67	4683.67	6725.67	4073.33	5733.33	298.667
55.1333	251.667	1135.33	288.333	282.333	274	282	1848.33	2208	2270.33	4406.33	4367.67	3546.67	3814.67	3333	4849	6839.67	4104.67	5801.67	287.333
55.1667	259.667	1121	277.667	282.333	277.333	275.667	1956	2241.33	2360	4398	4408	3560.33	3748	3291.33	4714.67	6963.33	4128.67	5634	284
55.2	259.667	1122.67	283.667	284	287	271.333	1881.33	2277.67	2356.67	4337	4411.67	3644.33	3681.67	3351.33	4694.33	6739	4098.33	5665	299
55.2333	261.667	1130.67	285	274.667	280.333	285	1943.67	2197.67	2271.33	4545.67	4337.67	3912.67	3765.67	3313.67	4735.33	6812.33	4066	5574.33	279.333
55.2667	253	1099.67	272.667	288.333	281.667	279.333	2069	2218.33	2344	4310.33	4394	3688.33	3773	3328.33	4714.67	7026.33	4054	5691.33	280.667
55.3	259.333	1113	284.333	272.667	270.667	274.333	1951.67	2188.33	2368	4529.67	4493.33	3638	3804.67	3414.33	4725.67	7050	4116	5706.33	306.333
55.3333	257.333	1107	278.667	280	274.333	293	2151.33	2180.33	2262.67	4417	4457.67	3645.33	3765	3335.33	4555.67	7157.67	4072.67	5651.67	299
55.3667	260	1069.33	275	270.667	278.333	281.333	1912	2206.33	2236.33	4429.33	4421.33	3875.67	3797	3334.33	4707	7027.33	4119	5667.33	286
55.4	264	1088.67	273.333	299.667	279.667	283	1867.33	2208.67	2253.67	4402.33	4363.67	3555	3833.33	3340.33	4666.67	6758.33	4055.67	5575.33	280.333
55.4333	260.667	1107.67	283.333	279.667	274.667	281.667	1877.33	2202.33	2200.67	4466.33	4434.33	3510.67	3984	3347.33	4903.67	6909	4054	5719.67	284
55.4667	262	1109.33	280.667	275.667	279	289.333	2010	2234.33	2311.33	4565	4377.67	3618	3747.67	3367	4745.33	6715.67	4091.33	5816.67	291.667
55.5	272	1102	292.667	282	285	274	2039.67	2172.67	2336.33	4416	4372.67	3640	3785.33	3451.33	4880	6672	4054.33	5611.67	293.333
55.5333	260.667	1111	267.667	266	288.667	282.333	1980.33	2229.33	2263.33	4438.33	4397	3555.33	3666.67	3406	4607.67	6728.67	4065.33	5818.33	293.667
55.5667	268.667	1071.67	284	283.667	283.667	279.333	1953.67	2193.33	2221	4433.67	4553.33	3566	3772.33	3322	4649.33	6666.67	4139	5834.33	295.667
55.6	265.667	1094	281.333	284.667	281.667	288	1979.67	2157.67	2314.33	4448.67	4396.33	3561.67	3709.67	3324	4768.33	6760.33	4162	5656.67	296.333
55.6333	261.667	1093	280	283.333	288.667	285	1853.67	2229.33	2293.33	4406.33	4513	3514.33	3701	3292	4788	7088.67	4041.67	5617	297.333
55.6667	257.667	1090.67	290.667	288	292.333	272.333	1892.33	2246	2272	4353.33	4427.67	3500.67	3635.67	3354.67	4846.33	6932	4242	5746.67	291.667
55.7	251	1089.33	288.333	286	279.333	276	1885	2229.67	2248.33	4415.33	4351.67	3533.67	3997	3367	4941	6757	4021	5767.67	292.667
55.7333	247.333	1118.33	282.333	287	281	277.333	1852.33	2245.67	2264.33	4403	4470.67	3490.67	3805.67	3415.67	4731.67	6911	4085.33	5643.33	291.333
55.7667	247.333	1118.67	287	276.333	283.333	272	1872.67	2246.33	2363.67	4465.33	4393	3579	3765	3334.67	4820.33	6871.67	4242.33	5676.67	284
55.8	262.667	1051	280.333	275.333	286.667	287.333	1918.33	2217.67	2233.67	4273	4373.67	3526.33	3823.33	3273.33	4642	6708	4595	5742	288.333
55.8333	245	1126	281	279.667	284	296.667	1912.67	2148.33	2241	4214.33	4403	3695	3899.33	3395.33	4553.67	6720	4143.67	5668.33	279.667
55.8667	254.667	1098.33	269.667	278.667	286	278.333	2068.33	2164	2333.33	4300	4381	3603.33	3774	3322.33	4624.33	6933	4216.67	5791.67	288.667
55.9	260.333	1058.33	278.667	269.333	273.333	284.667	1924.67	2160	2340	4300.33	4439	3777.33	3761.67	3331	4809	6814.67	4120.33	5757.67	273
55.9333	254	1081.33	276.667	274	282	277.667	1987.67	2234.67	2337.67	4357	4491	3620.67	3888.33	3386	4782.67	6955.67	4118.33	5837.33	278.333
55.9667	262.333	1090.33	274	283.667	277.333	272.333	1911	2198.33	2331.67	4176	4343.67	3752	3814	3318.67	4909.67	6992.67	4129	5893.33	284.333
56	246.333	1083.67	275	273.667	278.333	272.667	2024.67	2218.67	2386.67	4198.67	4343	3547.33	3682.33	3315.67	4713.33	7043.33	4084	5579.67	295.667
56.0333	259	1064.33	281.667	276.333	287.667	276	2029.67	2182	2351.33	4339.33	4465.67	3684	3731	3359.67	4770.33	7021	4057	5684	287.333
56.0667	255.667	1125	278.333	279	282.333	275.667	2182.33	2226.67	2273.33	4428.33	4420.33	3645.67	3677.67	3339.33	4644.33	6839.67	4067.67	5587.33	289.667
56.1	257.667	1053.33	281.333	280	277.333	282.667	2140.67	2187.33	2234.33	4424	4471.33	3666	3638	3394.67	4620	6896.67	4241.33	5658.67	296.333
56.1333	259	1071.33	272.333	276	284	279.667	2071.67	2165.33	2280.67	4385.67	4448.33	3624.67	3760.67	3449.33	4893.33	7027.67	4603	5515.33	293.333
56.1667	252.333	1089.33	270.667	272	285.333	278.333	2084	2178	2245.33	4335.33	4502.33	3655.67	3862.33	3360.33	4688	7204.67	4194	5508.33	292.667
56.2	259.667	1050.33	273.667	270.667	272.333	277.333	1942	2209	2275.67	4292	4416.67	3671	3661.33	3328	4833.67	7030.33	4127.33	5658.67	292
56.2333	252.333	1092	274.667	274.667	276.667	282	1866	2196.33	2324.33	4407.67	4375.33	3559.33	3908.33	3409	4704.33	7094.33	4209.67	5531	288.667
56.2667	262.333	1046.67	283.667	281.667	276.667	292.333	1799	2231.67	2354.33	4414	4347.67	3563.67	3879	3276.67	4641.33	6768.67	4233.67	5793.33	281
56.3	249	1066.33	275.333	274.333	276	277	1814.33	2217.33	2253	4402.33	4406.33	3604	3841	3305.67	4654.67	6904.67	4119	5671	308.667
56.3333	257.667	1046	292	267.333	282	275.667	1844.33	2256.67	2202.33	4403	4433.33	3485.33	3713.33	3287.67	4732	7039.67	4217	5595.33	276
56.3667	248.333	1051.67	293	283	282	280.333	1893	2263.67	2234.33	4262.33	4412.67	3474.33	3855	3320	4861.33	6771	3991.33	5455	288
56.4	252.333	1097	280	274	285.333	285.333	1922.33	2235.67	2245	4254.33	4424	3543	3935	3418	4819	6865.33	4083	5659.67	288.667
56.4333	256.667	1063	280.667	279	284.667	270.667	1878	2221.33	2304.33	4327	4485	3551.33	3787.33	3371.33	4723.67	6748.33	4129.33	5488	296.667
56.4667	266	1106.33	274.333	284.333	284.667	281.333	1975.33	2232.67	2341.67	4311.33	4444	3506.33	3651.67	3323	4633.33	6854.67	4103.67	5706	295.333
56.5	262.667	1095	288	290.667	283.333	285.667	2026.33	2249.33	2254	4471.67	4313.67	3687.67	3654	3368.33	4623.67	6699.33	4119	5629.33	290
56.5333	261	1085.33	291.333	282.333	278.667	271	1976.67	2303.33	2302	4514.33	4371.67	3649.33	3796	3300.67	4636	6744.67	4174.33	5708.67	287
56.5667	274	1075	291.333	277.333	294.333	289.667	2114	2240.67	2292.33	4336.67	4412	3617.33	3709	3347.33	4898.33	6689.67	4056	5653	291.333
56.6	261	1055.33	280	284.667	285.333	280	2276.67	2278	2315.67	4209.67	4418.67	3663.67	3656.33	3452	4599.33	7438	3978.33	5640.33	294
56.6333	267.333	1087.33	270.333	292	286.333	273.333	2209.67	2262	2288.33	4340	4492	3633	3678	3411	4661.33	7366.67	4118.33	5623.33	295.333
56.6667	260.333	1090.33	279	283	283	277.333	1857.33	2310.33	2244	4621.67	4487.67	3594.33	3776.33	3352	4672	6951.67	4144.33	5610	293.667
56.7	256.667	1054	287.333	280.667	275.667	290.667	1926.67	2265.33	2308.67	4286.33	4405	4139.33	3873	3392.33	4706.67	7073.33	4150	5856	297
56.7333	260.667	1057	278.333	282	279.333	272.667	1982.67	2277	2198	4225	4487.33	3934.33	3848	3333.67	4794.67	6814	4106.67	5614.33	299
56.7667	251.667	1096	279	278	283	278.667	1871.67	2309	2268.67	4208.67	4419	3628	4008	3327	4727.33	6776	4065.33	5642.33	282.667
56.8	265.333	1080.33	282	283.667	284	288.333	2010.33	2353.67	2272	4288.33	4460	3600.33	3785.33	3329.67	4716.33	7117	4018.67	5580.67	296.667
56.8333	265.667	1075.67	266.667	277.333	284.333	283.667	1992.67	2372.67	2186	4300.67	4483.33	3602	3764	3338	4758.67	6826.33	4038.67	5664.33	285
56.8667	265.667	1089.33	267.333	272	280.667	275.667	1988.67	2333.67	2246.33	4395.67	4423.67	3670	3850.33	3384	4605.33	6681	4038.67	5538.67	283.333
56.9	263.333	1050.33	281.667	278.667	275	287	1953.33	2403.67	2271.67	4229.33	4473.33	3589.33	3914.33	3479	4643.33	6687.33	4174	5933.33	287.333
56.9333	252.667	1062.67	280.333	289.667	273	280.667	2028	2381	2291	4320	4457.67	3568.67	3764.67	3465	4713.33	6766.67	4044	5751.33	276.667
56.9667	250	1079	278.667	270.667	284	283.667	1935	2328.33	2293	4502	4434	3600.33	3703	3389.33	4662	7127	4058.33	5549	291.333
57	259.333	1080.33	281.667	272.333	281.667	276.333	1940.33	2454.33	2205	4270	4454.33	3613	3817.33	3349.67	4633.33	7273	4119.33	5614.67	287
57.0333	257.667	1106.67	283	281	284.667	276	1863.33	2437.33	2184.33	4473.33	4537.67	3547.67	3831	3387.33	4598	7615	4102.67	5734.33	280
57.0667	262	1077.67	273.667	288.333	279	278	1914.67	2434.67	2154.67	4394.67	4352.33	3818	3814.67	3338.67	4623.67	7154.33	4128.67	5598	296.333
57.1	254	1081.67	268.333	271.333	280.667	284	1894.33	2485.67	2268	4305.33	4456	3646	3768.67	3382.67	4712	7265.33	4126.67	5584.33	279.667
57.1333	267.667	1066.33	270	276.667	283.333	286.667	2019.67	2532.33	2189	4350	4367	3548	3831.67	3399.67	4557.67	7112.67	4025	5924	293.667
57.1667	263	1105.33	268.333	278.333	273.667	283.333	2288	2491.67	2218.33	4163	4420.33	3571	3697.67	3352	4686.33	6626.67	4071	5613.33	290.667
57.2	264	1081.33	265.333	274.333	273.333	286.667	2222.67	2479.33	2227	4188	4401	3488	3769	3357	4750	6650	4030.33	5552	289
57.2333	255.333	1037.67	279.667	274	282.667	282	2145.33	2531.33	2220	4422.67	4403.33	3502.67	3763	3451.67	4512	7063	4028	5549.67	293
57.2667	256.333	1092	277.333	284	282	276	2076.33	2565.33	2251	4162.67	4487.33	3421	3687.67	3408	4640.33	6652	4086.67	5576	296.333
57.3	264.333	1072	272.667	280	275.667	279.333	2094.33	2528.67	2185.33	4328.67	4412.67	3569	3671.33	3409.33	4573.67	6812.67	4155.67	5786.33	286.333
57.3333	254.667	1075	290	282.333	292.333	279.667	2088.67	2585	2243.67	4354	4533	3611.33	3733	3335.33	4540.67	6579.33	4106.67	5639.33	297
57.3667	257.333	1053.67	279	273	276	280.333	2130	2578	2310.67	4388	4389.33	3531.67	3700.67	3443.67	4593.67	6761	4139.33	5761	274.667
57.4	251.667	1080.33	283.333	287.333	274	275.667	1934	2536.33	2280.67	4350	4446.67	3528.67	3855.33	3348.67	4679.33	6640.67	4049.67	5556	289.333
57.4333	257	1030.33	275	276.667	276	284.333	1829.33	2609.33	2266.33	4266	4463.67	3498.33	3703	3373.33	4563.67	6799	4027.67	5460.33	288.667
57.4667	256.667	1077.33	277.333	273.333	272	285.333	1950.33	2597	2250	4288.33	4514	3566.67	3799	3412.67	4770.67	6989.33	4052.33	5473.33	274
57.5	258	1054.67	279.333	281.333	275.667	288.333	2039.33	2706.33	2252.67	4293.67	4318	3502.33	3756	3444	4713.67	6889	4057.33	5642	288.667
57.5333	269	1109.33	269.667	283.333	282.333	286.667	2022.33	2711.33	2195.67	4335.33	4503.67	3497	3756.33	3400.33	4638.67	6806.67	4008.67	5667	279
57.5667	257	1040.33	269.333	286.333	282.333	278.333	1987.67	2678	2300	4263	4435.67	3472.67	3881.67	3438	4731.33	7067.33	4080	5620	282.667
57.6	265.333	1062.67	275.333	280	284	288.333	1963.33	2696	2204.33	4259.67	4405.67	3600.33	3691	3366.67	4676.67	6872.67	4095	5655.67	275.333
57.6333	256.333	1059.33	273	280.667	280	275	1948.67	2690.67	2193.33	4266.33	4530.67	3722.67	3708	3415.67	4694.33	7054.67	4061.67	5679.33	287
57.6667	247.333	1058	273.667	285	275.333	279.667	2051.67	2826.67	2121.67	4123.67	4441.67	3609.33	3692.33	3388.33	4729.33	6874	4023	5716.33	299.333
57.7	261	1078.33	281	279.333	277	272.667	2227.67	2729	2170.33	4165	4378.33	3543.67	3613.33	3347.67	4671	6656	3967.33	5544.33	296.333
57.7333	253.667	1050	271	290	276.667	285.667	2278.67	2706	2253.33	4513.67	4633	3511.67	4089	3386.33	4638.33	6670.67	3989.33	5551.33	286.667
57.7667	253.667	1083.33	280.333	276	290	291.333	2210.67	2807.67	2213	4530.33	4477	3529.67	3940.33	3375	4642.67	6926.33	4032.33	5606.33	293.333
57.8	263.333	1064.33	283.667	273	274	276.667	2254.33	2784	2222.67	4204.67	4405.33	3621.67	3683.33	3370.33	4547	6741.33	4017.33	5480.67	287
57.8333	254	1075.67	284	277.667	273	278.667	2328	2718.67	2308.67	4306	4421.67	3518	3830	3362.33	4682.67	6651.33	4120.67	5529	278.667
57.8667	260	1063.33	282	272.667	278	278.667	2225.33	2696	2251.33	4331.67	4441.33	3518	3666.33	3420.33	4641	6705.33	4045	5558.67	277.333
57.9	261.667	1013.33	277.333	269	275.333	285.333	2045.67	2737.67	2275	4204.67	4425.67	3451.67	3707	3313	4656.33	6598	4067.33	5497	289.333
57.9333	258.333	1058.67	273.333	277	278	285.667	2086	2739.67	2199	4198	4344.67	3520.67	3642	3382.67	4724.33	6879	3948	5467.67	284.667
57.9667	250.667	1063.67	273.667	263.333	275	288.667	2256.33	2739.67	2352.33	4307.33	4318.67	3466.33	3709	3363	4523.33	6878	4057.67	5590	282.667
58	259.333	1049.33	278.667	278	266	283.333	2217.67	2753.33	2181	4243.67	4381	3466.33	3721.67	3352.33	4637.67	6831	4118	5627	285
58.0333	253	1057.67	278	280.667	283	270.667	2124	2704.67	2225	4268	4384.33	3482.33	3821.33	3432.67	4681.67	6992.67	4039.67	5600.67	286
58.0667	253.333	1047.67	272.667	266.667	288.667	281.333	2142	2791.67	2180.67	4489	4441.33	3398.33	3935.33	3374.67	4714	7133	4129.67	5564.33	284.667
58.1	258.333	1042	276	274.333	285	267.333	2198.33	2747.33	2199.33	4308	4551.33	3442	3688	3438.33	4748.33	6916.67	4002	5530.33	297
58.1333	260	1029.67	275	270	277	267.333	2066.67	2728.33	2147.67	4298.67	4449	3469.33	3847	3349.33	4633.67	7073	4049.67	5769.67	287.333
58.1667	255.333	1070.67	271.333	278.667	284.667	282.333	2045	2797	2267	4286.33	4546.67	3489.67	3709.33	3364.33	4566.67	6988	4104	5721.67	303.667
58.2	246.667	1044.67	279	278	291.667	285.667	2265.67	2962	2178	4318.67	4388.33	3421.33	3815.67	3331.33	4604.33	6596	4037.33	5543.33	286.667
58.2333	253	1035.33	281	284.667	283	284	2248.67	2930	2260	4207.33	4447.33	3454.33	3773.33	3391.67	4730.67	7107.67	4045.67	5673	286.667
58.2667	254.667	1053.67	276.667	276.333	278	284.333	2290	2865.33	2157	4339.33	4437	3494.67	3724.33	3347	4579.67	7175	4117	5599.67	279.667
58.3	245	1049	275.333	275.333	278.667	279.667	2205.33	2858.33	2192	4215.33	4414.33	3480.67	3669	3392.67	4605.33	7430.67	4114.33	5767.33	281
58.3333	254	1018.67	267.667	269.667	271	280.333	2194	2803.67	2215.33	4276.67	4463.33	3484.67	4050.67	3422.67	4584.33	7056.33	4098.33	5565.33	289.667
58.3667	262	1045.33	279	277	265.667	266.333	2010	2895.67	2297	4255.67	4467	3535	3738.33	3393.67	4522.67	7038.33	4099.33	5608.33	278.667
58.4	248.667	1065.67	275	277	277	282.667	2110.67	2856.33	2272.67	4230.33	4409.67	3520.67	3874	3348.67	4585	7182	4166.33	5720.33	288.333
58.4333	246.333	1080.33	272	281.667	276	280.667	2174	3040.33	2201.33	4198.33	4369	3483.67	4005.67	3274	4618	6800.67	3922.67	5528.33	287
58.4667	272	1079.33	290.667	279.333	281.333	274.667	2053.33	2988.67	2209	4280.67	4527.67	3489	3772.33	3374.33	4589.67	6940.33	4052.67	5607.67	291.667
58.5	253.333	1047	268.333	268	290	289.333	2040	2809	2258.33	4248.67	4435.33	3446.67	3798	3350	4662.67	6901.67	3980	5645	299
58.5333	262.667	1059.67	271.667	291.333	279.667	283.667	2139	2824.33	2246.67	4378.67	4491	3500.33	3652.33	3475.33	4626.33	7123	4010	5605.33	276.667
58.5667	245.667	1077.67	280.333	278.667	276	271	2318.33	2816.67	2430	4258.33	4415.67	3474	3638	3435.33	4558.33	7072	4031	5602.67	275.667
58.6	242.667	1071.67	271.667	274.667	281.667	289.333	2288.33	2831.33	2203.33	4137.33	4471.33	3565.67	3966.33	3378.33	4618.33	6782	3993.33	5480.33	277.667
58.6333	254.333	1059.33	276	275.333	274.667	293	2262	2817.67	2155.67	4284.67	4440.33	3605.67	3659.67	3500.67	4580.67	7041	4000	5463.33	293.333
58.6667	259.333	1054.67	269.667	285	285	278.667	2323.67	2836	2261.33	4257.67	4418.33	3479.67	3656.67	3510	4681.67	7132.33	4071.67	5662	284.667
58.7	251.333	1026.33	276	276	268.667	282	2316.33	2998.67	2193.33	4113.33	4466.33	3527.67	3584.33	3396.33	4621	7025.33	4037.67	5693.33	292.333
58.7333	258.667	1062.33	275.667	274	284.333	281.667	2301.33	2875.33	2353.33	4290.67	4415	3455.67	3870.33	3364.33	4543.67	6835	4094	5683	286.333
58.7667	253.333	1037	283	275.333	279.333	281	1980.67	2733.33	2238.67	4262	4438.67	3494	3684.33	3386.33	4503.33	6797.67	3955.33	5556.67	295.333
58.8	262.667	1041	280.333	270	279.667	276	2031.67	2710.67	2223.33	4398.67	4413.33	3566.33	3631.67	3477.67	4641	6828.67	4164.33	5608	272.333
58.8333	258.333	1036.33	276	278.667	273	281	2044.33	2852.33	2246.67	4335.67	4499	3567.33	3645	3324.67	4574.33	6896.33	4120	5594.33	283.667
58.8667	253.333	1058.33	281.667	288.333	279.667	291.333	1935	2841.67	2262.67	4388.33	4507.67	3583.33	3724	3412.67	4619.67	6989.33	4051.67	5479.33	287
58.9	247.333	1046.67	268.667	279.667	279.667	274.333	2043.33	2866.33	2136.67	4280	4536	3519.67	3680	3392	4670	6658.33	4072.33	5563.33	288
58.9333	253.667	1048.67	271.667	266.333	274	282.667	2102	2866.67	2219.33	4241.33	4393	3626	3841.33	3385.33	4527.33	6517.67	4140	5678.67	291.333
58.9667	265.667	1050.67	284.333	279.667	280	278	2032	2855.67	2214.33	4138.33	4479	3723	3698.33	3389.67	4713.67	6466	4031.67	5752.67	287.667
59	254.667	1057	274	273.333	278.667	270.667	2152.67	2762.33	2193.67	4226	4477.67	3676.33	3702.33	3518	4590.67	6732.67	3983.67	5680.33	294.667
59.0333	265.667	1055.33	273.667	280.333	268.667	282	1959.33	2779	2205.67	4284.33	4426.67	3593.67	3695.67	3352	4566.33	6561.67	4024.33	5540.67	291.333
59.0667	251	1036	263.333	272.333	274.667	284	2100	2808.33	2282	4318.67	4391	3572.67	3663.67	3366	4534.33	6524.33	4096.33	5573	284.333
59.1	270.667	1043.67	280.667	282.333	264	274.333	2041.67	2744	2210	4162	4424	3489.33	3635	3396.67	4517.33	6862	3933.67	5492.33	287
59.1333	257.667	1064.33	273	285.333	278.333	281.333	2220.33	2716.33	2208	4306	4450.67	3481.67	3625.33	3360	4527.33	6652.33	4054.67	5629.33	277.333
59.1667	272.667	1038.33	276.333	276	271.667	268	2212.33	2785.33	2185.67	4219.67	4487.33	3552.67	3996	3372.67	4608.33	6956.67	4045	5614.67	273.333
59.2	258.667	1030	283	273.333	265.333	275.667	2306.67	2871	2199.67	4182.33	4447.67	3578.67	3654.67	3410.33	4586.33	6747	4104	5526.67	274
59.2333	255	1040	281.667	265.667	272.667	280	2335.67	2979	2329	4205.67	4400.33	3582.33	3744.33	3430	4680	6568.67	4005.33	5461.33	285.333
59.2667	257.667	1096.33	271	277.333	282.333	277.667	2382	2949.67	2210.33	4231.33	4498.33	3585.33	3861.33	3425.33	4502.67	6851	4154.67	5501	279.333
59.3	249.333	1042.67	281.667	276.333	274.333	281.333	2039.33	2782.33	2156.33	4123.33	4451.67	3639	3892.67	3385.33	4520.33	6530.67	4078	5618.67	286
59.3333	259.667	1035.67	271.333	277.667	281	281.333	2021.33	2770.67	2162	4256.33	4475	3541	3595	3403	4718	6787	4072.67	5543.67	272.333
59.3667	262	1076.33	275.667	287	272.667	279.667	2068.67	2694.67	2128	4221	4492	3487.33	3712.33	3459.67	4635.33	6747.67	3980.67	5571.67	295.667
59.4	258.333	1035	289	281.667	263	261.333	2073	2699	2178.67	4153.33	4453	3468.67	4043.67	3421	4510	7026.33	4091	5552	281
59.4333	252.333	1065.67	283	271	275.667	281.667	2299.33	2747.67	2189	4240	4484.33	3596.67	3894	3505.33	4608.33	6924.33	4142	5563.33	289
59.4667	253.333	1050.33	276.333	283	279.333	275.333	2351	2660.67	2150.67	4282.67	4488	3538.33	3703.67	3427	4589.33	7104.33	4043.67	5642.67	293.333
59.5	257.333	1029	278.333	292.333	279.333	289	2071.67	2680.67	2212.67	4246.33	4356.67	3536	3676.33	3437.33	4622	6598.67	4026.33	5529	286.667
59.5333	255.333	1025.67	285.333	275.333	276	284.333	2013.33	2772.33	2191	4150.33	4402.67	3525	3972.33	3428.33	4607.67	6802.33	3981.33	5473.67	281.333
59.5667	261.667	1028	266.333	277.333	291.667	281.333	2002	2697	2234	4364.67	4464.33	3500.67	3895.33	3454.33	4810.33	6632.33	3985.67	5631.67	290
59.6	254	1053	268.667	283.667	281.333	286.333	2080	2679.33	2180.67	4364	4311.33	3615.67	3853	3467	4597.67	6726.67	4863.67	5562.33	288
59.6333	259.333	1092	280.667	284.667	265.333	273.333	2059.67	2737	2203.33	4142.67	4396.33	3698.33	3700.67	3483	4582	6713.33	5031.33	5495.67	286
59.6667	252.667	1079	275.333	276.333	274.667	287	2019.33	2734.33	2179.33	4125.67	4419.33	3543.33	3818.67	3452.67	4510.33	6728.67	3960.33	5348	285.667
59.7	257.333	1049.67	279.333	275.667	282.333	275.333	2051.33	2674.33	2239	4149.33	4467.33	3569	3975	3383.33	4644.33	6857	4020.33	5418.33	280.667
59.7333	259	1070.33	268	277.333	270.333	273	1966	2728.33	2266.67	4401.67	4461.67	3623.67	3758.67	3349.67	4577.67	6753	4005	5507.33	281.333
59.7667	260.333	1079	270.667	260	286.333	280.333	2008.67	2652.67	2212.33	4316.33	4534	3556	3912	3469.33	4715	6920.67	4033.33	5680.67	288.667
59.8	256.667	1034.67	264.333	276.333	275.333	279.667	2097.67	2633.67	2171.67	4268	4444.67	3599	3680.67	3391	4719.33	6815.33	4081.67	5636.33	292
59.8333	260.333	1055.67	272.333	277.667	281.667	289.667	2213	2657.67	2162	4403	4432.33	4037	3768.33	3365.33	4542.67	6758.33	3979.67	5542.67	286.333
59.8667	256	1037	270.667	287	283.333	275	2448.67	2683.67	2169.67	4349.67	4469	3850.67	3706	3450.33	4566.33	7132.67	4108.33	5472.67	286.667
59.9	268	1046	271	276.333	278.333	281.667	2204.33	2657.67	2180	4212.67	4411.33	3584	3650.67	3382.67	4570.33	7119	4056.33	5414	283
59.9333	253.333	1034	274.667	282.333	282.667	272	2199.33	2613.67	2240.67	4384.33	4392	3633	3701.67	3343	4470.67	6918	4085.67	5522	284
59.9667	260.667	1008	279	281.333	281.333	289.667	2148.33	2642.67	2278.67	4233.67	4369.67	3568.67	3619.33	3402.33	4526.67	6807.33	4118	5430.67	291.333
60	249.333	1042	264.333	269.333	281.333	273.667	2126.67	2682.33	2153.33	4311.33	4447	3718	3674.67	3433.33	4628.67	7417.33	4089.67	5433.33	291.333
60.0333	264.667	1052.33	274.333	284.333	277.667	276	2054.67	2736	2161.33	4122.33	4386	3501.33	3694.33	3429.67	4591.67	6950	4010.67	5368.33	292
60.0667	256	1054.67	273.667	272.667	282.333	282.667	2051.33	2778.33	2193.67	4183	4457	3685	3735	3469.33	4559.33	6956.33	4125.67	5458.67	295.333
60.1	239.667	1028.33	273.667	275	285.333	284	2097.33	2668.67	2165	4184.67	4456	3759	3830.33	3405	4604.33	6713	3979.33	5472.67	279
60.1333	248.667	1040.67	280.333	286.333	273	278	2176.67	2820.67	2190	4338.67	4420.33	3645.33	3734	3410.67	4733.33	6840.33	3958.67	5529.33	283
60.1667	254.333	1030.33	281.667	268.333	283.667	272	2263	2906.33	2291.67	4095	4498.67	3741.67	3676	3426.67	4630	6893	4110.67	5463.67	286.333
60.2	249.667	1023.67	278.333	278	279.333	276	2261.67	2788.33	2181.67	4216	4453.67	3572.33	3818.33	3379	4636	6677.33	4081.67	5445.33	284.667
60.2333	247.333	1028.33	287.667	281.667	284	292	2184	2790.33	2233.33	4281	4413.33	3898	3627	3548.33	4597.33	6904	3965.67	5456.33	292.333
60.2667	254.667	1043.67	279	277	281.333	284	2390	2768.33	2190	4226	4422.67	3690.33	3686.33	3428	4706.67	6585.67	4083.33	5474.33	282.667
60.3	256.333	1043	275.667	282.667	274	284	2367.33	2970	2171.67	4267	4448	3817.67	3646	3441.67	4594.33	6640.33	3895	5434.33	277
60.3333	270.333	1067.33	274.667	274.667	292.333	275	2255.67	2738	2170.33	4174.33	4621.67	3763.33	3716	3462	4574.33	6624.67	4126.33	5509.67	287
60.3667	263	1050.67	284.333	283.667	282.667	280.333	2119.67	2794.67	2253	4118	4388.33	3790.33	4004.67	3428.67	4416.67	6553.33	4028	5435	281
60.4	249.667	1037.33	274.333	283	277	280	2438	2750.33	2211.33	4206	4491.33	3714	3799	3416.33	4511.33	6765.67	4110.33	5453.67	282.667
60.4333	264	1017.67	269.667	278	286	283	2373.67	2651.67	2150	4181.67	4505.67	3747.67	3771	3483.33	4562.33	6600.67	4130	5524	278.667
60.4667	250	1037.67	272.333	273	277	269.333	2390.67	2707.33	2202.67	4092.67	4433.67	3893	3916.67	3433.67	4671	6548.67	3980.33	5477	278
60.5	264.667	1023	267.667	275.667	266	272	2242.33	2610.67	2171.67	4137	4452.67	3856	3900.67	3379.67	4478	6499	4529.33	5411	290.333
60.5333	260.333	1043	271	275	264.333	283	2171	2603.33	2205	4298	4370.67	3999	3652	3398.67	4666	6643.33	3941.67	5416.67	287
60.5667	254	1046	273	277	272.667	282.333	2136.33	2536.33	2100.67	4097	4456.33	4023.67	3951.33	3435.67	4577	6772.33	3959	5371.67	289.667
60.6	251.333	1039.33	277.667	264	276	273.667	2212.33	2575	2173.33	4150.67	4371.67	4126.67	3921.67	3437.67	4510.67	6940.33	4126	5552	282.333
60.6333	253	1037	268	275.333	276.667	272.667	2216	2573.67	2189.33	4190.33	4382.67	4268.33	3804.67	3383	4516.33	6891	4046	5455.67	283.333
60.6667	261.333	1028	270.667	274	290.667	280.667	2332.33	2593.67	2226	4131.67	4485	4023.33	3833.67	3443	4812	6627.33	4002.33	5334	284
60.7	259.333	1000.67	285.667	284.667	267.667	287	2241.33	2531.33	2125	4088	4402.33	4122.67	3601	3347.67	4541.33	6760	4064.33	5384.33	285
60.7333	260	1048.33	275.667	289.667	271	280.667	2186.33	2555.67	2143.33	4189	4479	4082.33	3752.33	3407.33	4581.33	7025	4005.33	5459.33	282.333
60.7667	253.667	1032.33	274	277.667	277	290.667	2192.33	2629.33	2249.33	4171	4494.67	4199	3616.67	3386.33	4556.33	6603.67	4097.33	5538.33	280.667
60.8	262.333	1067	271.333	280.667	276.667	278.333	2288.67	2592.33	2203	4139.67	4486.67	4233	3660.67	3392.67	4533.33	6940	4070.67	5477.33	283.333
60.8333	258	1042	276	278	280.667	291	2184.33	2515.67	2294.67	4165	4533	4163.33	3715.67	3407	4665	6452	4018.67	5495.67	277.667
60.8667	247	1036.67	278.333	282.667	277.667	274	2237.33	2684.67	2260.67	4124	4534.67	4106	3717.33	3410.67	4613.33	6686.33	3964.33	5410	288.667
60.9	266	1009.67	259.333	279.667	269.333	293.333	2253.67	2570.33	2133	4036.33	4476	4183	3725.33	3418.33	4431.67	6645	4500.67	5511	277
60.9333	260.667	1041.33	281	284.667	284.667	281	2318.67	2577.33	2168	4055.33	4397	4234.67	3673.67	3384.33	4636.33	6654	4002.67	5531.33	307.333
60.9667	253	1046.67	277	276	268.333	280.667	2328.33	2634.33	2197	4186.67	4566.67	4130.67	3684	3442.67	4588.67	6723.67	3960.67	5545.33	282
61	246.667	1050.67	278.333	286	275	280	2676	2929.33	2209	4022.33	4484.67	4166	3645	3427.67	4566.33	6813	4008.67	5496	285.667
61.0333	260.333	1077.67	277.667	279.667	283	279	2681.67	2771.33	2124.67	4129	4487.67	4041.67	3621.33	3412.67	4601.33	6849.33	3976	5561	276.667
61.0667	256.667	1039	282.667	280	270	274.333	2493.67	2532	2194.33	4141	4500.33	3990.67	3599.67	3454	4583.67	6670.33	3954.67	5519.33	285.667
61.1	247	1075.67	270.333	280.333	274	277.333	2443	2581.33	2127	4107.67	4429	4062.67	3652.67	3449	4552.33	6934.33	3933.33	5547.33	277.667
61.1333	255.667	1045.67	288.667	278	272	293.667	2722.33	2988	2112.67	4183.33	4445.33	4067.67	3632	3417	4506	6635	4217.67	5539.67	286.333
61.1667	265	1055.33	279	281	272.667	274.333	2590	2918.33	2170.67	4207.67	4413.33	3962.33	3714	3372	4582	6862.33	4070	5494.67	279.333
61.2	257	1041	283.333	282	268.333	295	2503.33	2830.33	2187.67	4201.67	4449	4137.67	3802.67	3416.33	4613.33	6693.33	4011.33	5556.33	289.333
61.2333	256	1040.67	280	277.333	272	283.667	2492	2712.33	2158.33	4214.67	4469.67	3965	3761.67	3489.67	4559	6693.67	4014	5557	276.333
61.2667	251.333	1057	268	277	266	287	2555.33	2598.67	2132	4211	4439.33	3934	3636	3443	4540	6942.33	3980	5426	278.333
61.3	245	1030.33	267	275.667	276	285	2612.67	2607	2141.33	4087	4548	4029.33	3738.67	3461	4479.67	6690	3993	5377	293
61.3333	252.667	1041.67	272.667	286.333	274	277.333	2670.67	2834.33	2207	4126.33	4403.33	4039.67	3638.67	3458.67	4502.33	6498.67	4033.67	5341	276.667
61.3667	256.667	1066	271	287.333	274.333	286	2626.67	2664.33	2191	4277.33	4490.67	4016.67	3784.33	3419.67	4443.33	6923.67	3996.67	5474.33	288.333
61.4	250	1080	278.333	284.333	266	280.333	2617	2770.33	2160.67	4209.67	4539.33	3904.33	4014.33	3409	4512.33	6595	3890.67	5589.67	298.667
61.4333	260	1104	264.667	283.333	269.333	279.333	2643	2767.67	2199.33	4289.33	4404.33	3918	3680	3437.67	4541	6558.33	3974	5435.67	288.333
61.4667	259.667	1060	283.333	298	266.333	270.667	2697	2675.33	2234	4098.33	4450.67	4069.33	3829	3477.33	4724	6629.33	3920	5463	290
61.5	242.333	1051	285.667	275.667	276.333	271.667	2910	2562	2218	4186	4435	3978.67	3828.67	3464.33	4565.33	6597.67	3959	5475.33	288.667
61.5333	253.667	1069.67	273	285.333	281.667	276	2853.67	2564.33	2172.67	4134.33	4435	3981.33	3763.33	3408	4619	6556.33	3979	5475.67	281
61.5667	251.333	1047	268.333	277.333	277.333	277.333	3016	2521.67	2315	4130.67	4449.67	3897.67	3812.33	3496.67	4579.67	6466.33	4154.67	5517	290.333
61.6	251.333	1035.67	273	277.333	276	284.333	2959.67	2572.33	2131.33	4271.33	4460	3927.33	3664.67	3470	4790.67	6575.67	4080.33	5461.67	273.667
61.6333	250.333	1058.33	270.667	274	281.667	274.667	3084.67	2619.33	2226	4049.67	4562	4005	3683.33	3422.33	4652.33	6745.33	4137.33	5513.33	280
61.6667	259	1052	270.667	289.333	266.333	298.667	2802	2984	2157.67	4102.33	4487	4007	3805	3504.33	4619.67	6562.33	4051.33	5663.67	287.667
61.7	244	1089	276	288.667	275.667	285.667	2827.67	2876	2207	4239.33	4444.67	4040	3709	3441.67	4545.33	6603.33	4023	5490	275.667
61.7333	245.667	1063.67	269	279.667	275.333	279.667	2865	2741.33	2175.33	4161	4458	4022	3665.33	3463.67	4598	6503	4094	5401.33	285.333
61.7667	249.667	1029.67	270.667	290	284.333	284.333	2772.67	2555.67	2225	4190.33	4555.33	4044	3701.67	3496.67	4643.33	6739.33	4040.33	5350	279.333
61.8	260.333	1022.33	268	284	272.667	286	2792	2537	2156	4244	4617	3980.33	3599	3465	4464.67	6655.67	4111	5457.67	287
61.8333	250.333	1031	269.667	288	273.667	281.667	2749.33	2504.67	2165.33	4143	4496.67	4044.67	3952.67	3451.67	4631.67	6810.67	3997.67	5453	281.333
61.8667	243.333	1031.33	277	284.333	273.667	280.333	2788.33	2507.33	2224.67	4272.33	4440	3939.67	3766	3447	4513.33	6999	4012	5457.67	284.333
61.9	251	1001.67	279.333	289.333	268.333	286.667	2853.67	2565.67	2199.33	4223.67	4451.67	4079.67	3888.67	3440.67	4509.33	6614.67	4022.33	5434.33	291.667
61.9333	249	1024.67	285.333	293	275.667	280.667	2995.67	2483	2153.67	4133	4349.67	4186	3933.33	3358.33	4590.33	6667.33	4036.67	5400	285.667
61.9667	248.667	1048	278.667	305.333	276.333	287.667	3454.67	2685.67	2130.33	4216.33	4447	4001.67	3669.33	3383.33	4457	6909.33	4016	5529.67	289
62	250.667	1037.33	274.667	307.333	279.667	283	3321	2805.67	2234.67	4186.67	4536.33	3949.33	3906.33	3432.67	4578.33	6776.67	4017.67	5478.33	289.667
62.0333	247	1031.33	275	318	286.333	285.333	3312.67	2888	2165	4245.33	4588.67	3914.33	3815.67	3441.33	4629.67	6802.67	4083	5444.33	289.333
62.0667	243.333	1048	277.667	324.333	278.667	294.667	3909.67	2857	2244.33	4186.33	4482.67	4138	3764.33	3496.67	4649.33	6480.67	4011	5388	291.667
62.1	250.333	1026.67	277.667	322	283	275	4201	2735	2228	4116.67	4539.67	3968.33	3981.67	3451.67	4684.67	6648.67	3963	5502.33	283.667
62.1333	253	1002.67	278	323.667	280	285	3229.67	2579.33	2204.67	4053	4477	3893	3938	3413.67	4594.67	6629	3967	5398	283.667
62.1667	252.333	1021.33	266.667	321.333	279	287	4403	2632.33	2211.67	4247	4373.33	3932.33	3729.67	3429	4546.33	6667.67	3881	5596.33	287.333
62.2	245	1051	271.667	321.667	282	277	3916.33	2603.33	2215.67	4148.33	4461	3906.33	3773.67	3402.67	4570.67	6655.33	4023.67	5470	280.667
62.2333	260.333	1024.33	275	340.333	276	273	5437	2505	2223.67	4136.33	4511.33	4748.33	3752	3463.33	4411.33	6698.33	4029	5431	287.667
62.2667	251.667	1060	267.667	327	273.333	289	4164.67	2539.67	2201	4213.33	4513.33	4095.33	3861.67	3419.33	4707	6748	4054.67	5399	278.333
62.3	249.333	1031.33	273.333	407.667	278.333	276	4676.33	2732.67	2214	4011.67	4487	3970	3955.67	3473	4634.33	6579	4022.33	5555	280.667
62.3333	259.333	1038	270	334.333	275	283	4410	2496.67	2171.33	4429.33	4503	3991	3867.33	3442	4478	6925	4048.67	5409.67	284
62.3667	249.667	1016	266	345.667	279.333	269.333	4075.33	2469	2165	4255	4493	3987	3712	3437.33	4520.33	6652.33	4024	5354.67	279.667
62.4	253	1057	283	345.333	277.333	285	4190.67	2751	2211.67	4153.33	4419.67	3909	3756	3390.67	4566.33	7097	3965.67	5445.67	283.667
62.4333	242.667	1066.67	276.667	338.667	269.333	269.667	4722.67	2708.33	2181.33	4074	4493.33	3815	3806	3487.33	4660.33	6780	3989.33	5427.67	281.333
62.4667	254	1015.33	268	334.333	288	268.667	5292.33	2630	2211.33	4104.33	4420	3998.33	3871.33	3412.67	4513.67	6799	3989	5326.33	282
62.5	245.333	1046.67	276	365.667	272.333	282.667	5261.33	2438	2260.33	3947	4552.67	3985	3752	3397.33	4667	6900.33	3986.33	5412	284
62.5333	249.333	1042.33	276.667	370.333	272.667	280.667	5048.67	2621	2246.33	4090.67	4479.33	3896	3688.67	3449	4722.33	6970	4036	5468.67	282.667
62.5667	256	1028.67	265.333	369	275.333	276.667	4906.33	2675.33	2255.67	4039.33	4472	3872.33	3910.33	3459	4699.33	6907.33	4041	5454.67	281.333
62.6	244.333	1032	282.333	683.667	275	279.667	5074	2567.67	2299.67	4219.33	4470	3855.33	3696	3466.67	4535.33	6780.67	3995.67	5536.67	284.333
62.6333	238	1030.67	277	868.333	277.333	272.333	5264.33	2857.33	2197.33	4145	4472	4157.33	3997	3489	4453	6550	3988.67	5397	284
62.6667	244.667	1048	270.333	817.667	276.333	282.667	5047.67	2943.67	2179.33	4103	4483.33	4072.67	3818.33	3502.67	4457.67	6693.67	4044.67	5399	293.333
62.7	261	1065.33	281.333	840	271.333	266.333	5035.67	3167.33	2244	4100.33	4440.67	4281.67	3734.33	3470.33	4606.33	6488.67	3960.33	5471	281.333
62.7333	263.333	1046.33	272	1219	286.333	275.667	5528	3097.33	2207	4010.33	4464.33	4310.67	3942.67	3493.67	4659.67	6769.67	3992.33	5417.33	286.667
62.7667	261.333	1083	276.333	478.667	275.667	282.667	4991.33	3324	2226	4305.67	4546.33	4298	3700.67	3476.33	4496.67	6670	4109.67	5356	282.333
62.8	257	1045.33	278	920	270.333	283.667	5091.33	3349.33	2228.67	4048.67	4451.33	4309	3735.67	3504.33	4553.33	6642.33	4012.33	5492.67	274
62.8333	255.667	1042.33	278.333	1018	285	277	5006.67	3379.67	2200	4041	4512.33	4231	3828.33	3450	4539	6532.67	4094.33	5371.33	277.667
62.8667	259	1070.67	256.333	1050.67	280.333	283.333	4928	3138.67	2259.67	4173	4440.67	4285.33	3889	3468.67	4550.33	6539	3971.33	5435	291
62.9	240.333	1079.33	275	1045.67	274.667	281.333	5390.67	3085.33	2329.33	4251	4499.33	4086.33	3709	3493.67	4555	6622	3979.67	5399.33	296.333
62.9333	244.667	1060.33	278.667	1146	290	281	4783	2984.67	2297.67	4221.33	4506	4095	3722	3452	4621.33	6573	3976.67	5403.67	299.333
62.9667	252.667	1048.67	271.333	957	277.667	293.667	4976	2919.33	2278.33	4216.33	4465.33	4102	3815.33	3419	4557.33	6455.67	3989.33	5511.33	297.333
63	257.333	1048	269	816.333	288	275.333	4852	2892	2213.67	4153	4520.33	3994	3710.33	3478.33	4485.33	6653.33	3984.67	5334.33	291
63.0333	253.333	1062.33	263	697	290.333	279.667	5131.67	2834	2275.67	4106	4512.33	3984.67	3697	3448.33	4591	6823.33	4032.33	5323.33	279.667
63.0667	244.667	1037.33	264	799.667	284.333	283.333	5290.33	2821.33	2334	4174	4398	4050.33	4054	3485.67	4605.33	6758	3978.67	5444.33	294
63.1	258	1051	265.667	1254.67	271	284.667	4879.67	2989.33	2343	4046.67	4502	3926.67	3826	3461.67	4585.67	6575.33	4060	5386	288.667
63.1333	250.667	1045.67	265.333	1097.33	277.333	268	4869.67	3040.33	2263	4112.67	4572	3963	3814	3529	4572	7053.67	4007	5426.67	288.333
63.1667	251.667	1039.33	278.667	1218.33	273	277	4722.33	2947.67	2284	4065.33	4456.33	4296.67	3775	3471.67	4510.67	6615	4491	5400.67	281
63.2	247.667	1053.67	276.333	978.667	277.333	273	4865	3317.33	2253.67	4096.33	4415	4085.67	3902	3475	4615	6729	3956.33	5455.33	293
63.2333	260	1073.67	269.333	1047	285	280.333	4853.67	3116.67	2278.33	4109.33	4425.67	4267	3750.67	3522	4556.33	6426	3976	5490	288.667
63.2667	250.667	1043.67	281.333	1030.67	272.333	266.667	4829.33	2982	2253.67	3990	4521.33	4419.33	3716.67	3439	4600.33	6529.33	4014.33	5472.33	300
63.3	244.333	1055	269	1059.67	273.667	264.667	4803	3009.33	2343.33	4153	4493	4114.67	3856	3464.67	4518	6440.67	4025.67	5348	286
63.3333	261.667	1048.33	281.667	1237	274	263	4689.33	2909.67	2276	4112.33	4446.67	4153.33	3798	3451.33	4543	6549.67	4073.67	5338	292.667
63.3667	243	1053.33	272.667	1107	271.333	273.667	4750	2786.67	2333	4113	4495	3967	3751.33	3450	4578	6395.33	3964.33	5499	293.667
63.4	246.333	1050	267	1164	274.667	271.667	4748	2888.67	2346	4131.67	4533.33	3901.33	3929	3471	4491.67	6412	4067	5387.33	284.333
63.4333	241.333	1049	270	1213.67	278.333	280	4782.67	2931	2386.67	4142.67	4507.67	3980.33	3822.67	3419.33	4523.33	6354.67	3993	5386	293.333
63.4667	248.333	1063.67	281.667	1174	277.333	280.333	4710.33	2939.67	2398.33	4135	4568.33	4016.67	3864	3441	4506.67	6366.67	4028.67	5429	296
63.5	246.667	1031.33	286.333	1109	283	286	4820.67	2955.67	2472	4189.67	4455.67	3977.67	3740.33	3480.33	4569	6550.67	4052.33	5449.33	299.667
63.5333	244	1047	258.333	1174.67	268	279	4830.67	2955	2432.33	4153	4501.67	4070.33	3654	3445	4579.67	6737	4044	5401.33	298.333
63.5667	262.667	1028.33	275.667	1080.67	277.667	283	5036	3014	2406.33	4134	4459.67	4036.33	4096.33	3434.67	4537.67	6515	4021.67	5462.67	281.667
63.6	254	1020.67	276	1136.67	283	277.667	5026.33	2947.67	2468.67	4107.67	4552	4213.67	3733.33	3431.67	4464	6766.67	4072.67	5529.67	277
63.6333	264.667	1067.67	283.333	1174.67	277.333	277.333	4953.33	2807.33	2531.33	4127.33	4449	3816.67	3808	3538	4582.67	6843.33	4014.33	5471.33	280.333
63.6667	261.333	1065.67	281.333	1180.33	280	270.333	5014	2887.33	2479.33	4057.33	4563.67	4016.33	3715.67	3480.67	4490.33	7187.67	4098.33	5437	289.333
63.7	254	1087.33	271.667	1156	287.333	267.333	5059.67	2854.67	2570.33	4274	4558	4001.33	3780	3523	4552	6681.33	4047.67	5531	283.667
63.7333	262.667	1046.67	258.667	1200	290.667	270.333	4978.67	2852.33	2509	4084.67	4438	4278.67	3762	3541.67	4770.67	7142	3987.67	5391.33	280
63.7667	255.333	1038	268.667	1162.33	268	272.667	4704.33	3055.33	2649	4082	4485	4296	3756.67	3547.67	4593.33	6735	3953.67	5450.67	304
63.8	255	1061	275.333	1169	271.667	278.333	4840.33	2775.33	2582.67	4075	4489.33	4407.33	3870.33	3474.33	4433.33	6794.33	4016	5340.67	287
63.8333	247.333	1025	274.667	1066.33	257.333	275	4703	2898	2362.67	3953.67	4543	4251.67	3751	3580.67	4531.33	6642	3948.67	5372	284.667
63.8667	263.333	1066.67	272.333	1150.33	289.667	280	4835.67	2937.67	2491.67	3971	4422.67	4238	3733	3510	4588	6623	3960.67	5559.33	281
63.9	251.333	1034.67	267.333	1134.67	270.333	276	4627	2944	2513.67	4048.33	4396	4195.67	3851.33	3483.67	4520.33	6659.33	3978.67	5405	282
63.9333	247.667	1034.67	269.667	1228.67	274.667	278	4759.33	2834.67	2565.67	4088.67	4420	4175.33	3966.67	3491.33	4576.33	6460	3908	5388	286.333
63.9667	247	1017.67	284	1216.67	277.667	283.333	4650.33	2788.33	2576.33	4068.33	4634.67	4191.33	3808	3455	4581.33	6607	3947.67	5417	273.667
64	256.333	1055.67	272.667	1174	270	275.333	5069	2781	2662	4090.33	4646.33	4455.67	3728	3585.33	4459.67	6650	3967.33	5439.67	273.667
64.0333	253.333	1036.67	263.333	1151.33	281.667	273.667	5129.67	2975.33	2684	4017.67	4538.33	4359	3719.67	3475.33	4598.33	6660.33	4236.33	5475.67	282.667
64.0667	243	1050.33	270.333	1157	276.333	263.333	4862	3055.33	2860	4066.67	4452.67	4505.33	3983.67	3504	4670.67	6541.67	4022	5395	278.333
64.1	264.667	1028.67	267.667	1134.33	277.333	276.667	4641.67	3046	2753.33	4119.67	4452	4359	3748.67	3455.67	4676.67	6725.67	4040	5399.33	281
64.1333	246.333	1054	275.667	1108.67	286.333	289.667	4659.67	3030	2910.67	4115	4456.33	4318	3775	3552.33	4587.33	6710.33	4027.67	5415	277
64.1667	256.333	1074.33	254.667	1105.33	283.333	278	4731.67	2961	2743.67	4175.67	4441	4011.67	3969.67	3465.33	4565.67	6664.67	3973.33	5418.67	282.667
64.2	259.667	1058.67	270.333	1137.67	264.667	274.667	4631.67	2977.33	2731.67	4103	4472	3821	4088.33	3462.33	4588	6633.33	4006.33	5364.33	285.667
64.2333	250	1037	279.667	1128.67	273	275.333	4710.33	2968	2840	4027.67	4494.33	4227.67	3717.67	3526.33	4525.67	6770.33	4030.33	5337	280
64.2667	257.667	1034.33	273.333	1115	267.667	272	4738	2935	2620.67	4057	4479.33	4178.33	3731.67	3458	4501.33	6610.33	4033.67	5359.67	284.667
64.3	257.333	1060	284.333	1205.67	274.667	251.333	4669	2838	2598.67	4176.67	4545.67	4497.67	3830.67	3520.67	4469.67	6642.33	3955	5480.33	289
64.3333	252.667	1068.67	262	1135	292.667	269.667	4614	2995.67	2577	4280.33	4555	4017.33	3844.33	3566	4489	6820.67	4023.67	5536.33	281
64.3667	252.333	1035.33	278.667	1153	285.333	269.333	4580	2766	2676	4148.67	4432.33	4313.33	3694.67	3511	4497.67	6617	3955.33	5445	286.333
64.4	251.667	1038.33	271	1129	270.667	275	4828.67	2954	2759.33	4107	4542.67	4324	3902.33	3497.33	4691	6721.67	4027	5529	268.667
64.4333	243	1021.33	273	1114.33	284	263.667	4864	3025.33	2817	4111.67	4488.33	4164.67	3717.33	3437	4600.33	6419.33	4017	5505.67	282
64.4667	250.333	1060	284.333	1123	266	271	4815	3070.67	2609.33	4254.67	4444.33	4086	3809	3511	4777	6599.67	4045.67	5571.33	282.333
64.5	259	1039.67	273	1149.67	272	279	4753.67	3042	2781.33	4125.33	4431.67	4318	3844.33	3519.33	4601	6403.67	4175	5441	289
64.5333	258.667	1054.67	282.333	1120.33	274.333	281	4664	2852.33	2698.33	4111	4459	3905	3722	3516	4572.67	7036.67	4001.67	5376.67	281
64.5667	255.333	1016.33	259.333	1119	272	267	4457.33	2872	2480.67	4132	4465.33	3932.33	4025.33	3448.67	4665.33	6808	4086.33	5459	292.667
64.6	251	1031	257.333	1128	274	289	4551	2843.33	2607.67	4062.33	4482.67	4460	3852	3456	4539	6660	4048.33	5576.33	294
64.6333	247.333	1034	272.333	1194	265.667	274.667	4627	3156.67	2599.67	3972.33	4516	4140.67	3681.33	3578.67	4496	6500	3989.67	5560	286.333
64.6667	259.333	1020.67	266.667	1226.67	277.667	270	4466.67	3055	2763.67	3921.67	4477	4431	3757.33	3532	4634.33	6322.33	3974.33	5289.33	287
64.7	262.333	1023.33	279.667	1194.67	270.667	285.333	4561.33	3039	2802.67	4028.33	4511.67	4251.67	3700	3471.33	4718.67	6438.33	3986	5490	276.333
64.7333	240.667	1027.33	266	1140	270.667	292.667	4486.33	3035.33	2648.33	4075.67	4477	4143	3788.33	3416.67	4515.33	6378.33	3907.33	5423.33	276
64.7667	246	1034.33	274	1128.67	278.667	273	4557.33	2762.33	2564.67	4004.67	4509	4080.67	3694.33	3458.67	4564.67	6578.67	3972	5363.67	279
64.8	248	1006	272.333	1103.67	273.333	280.667	4703.67	2760.33	2661	4080.67	4447.33	4205.67	3712.33	3495.67	4477.67	6588.67	4628.33	5425.33	284.333
64.8333	250.333	1035.67	266.667	1177	281.667	279.333	4771	2869.33	2606.67	4060	4566.33	4169.33	3818.33	3487.33	4533.33	6851	4107.33	5408.33	289
64.8667	251.333	1056.67	280.667	1172	265.333	267.667	4494.67	2850.33	2684	4059.33	4542.33	3985.67	3774.33	3463	4590	6764.33	4043.33	5550	285.333
64.9	255	1073.67	273	1146.33	283.333	273	4540.33	2802.67	2756.33	3980	4455	3912.67	3633.67	3499	4567	6738.67	3989	5604.67	273.667
64.9333	251.667	1080.33	279	1145.67	276	268.333	4748	3126.67	2764.33	4117	4503.33	4137.33	3685.67	3536	4548	7024.33	3944	5302.67	285.333
64.9667	251	1036.67	275.333	1176	267	274	4770.33	3223.33	2650	4102	4427.67	4069.67	4014	3559	4505.67	6671	3992.33	5475.33	284.667
65	251	1051	274	1149.67	264	276.333	4772.67	3237.33	2793.67	4021.33	4607.67	3947.67	3805	3412.67	4507.33	6519	3985.33	5411	270.667
65.0333	259.667	1024.33	273.667	1143	280.667	281	4772	3217.67	2599	4244.33	4518	4082.33	3758.67	3536.33	4479	6522.67	4045.67	5437.67	282
65.0667	253.667	1021.67	277.333	1192.67	278	277.333	4548	2999.67	2485	4221	4507	3917.67	3829.67	3522.33	4669.33	6547	4022.33	5293	283.333
65.1	242.667	1040	271.333	1229.33	271.667	280.667	4522	2990	2552.33	4046.33	4512	3843	3837.33	3489	4486.67	6899.67	3941.67	5432	286.333
65.1333	253.333	1014.67	274.333	1179	277	277.667	4579.67	3080	2734.67	4021.33	4545.67	4078.33	3727.67	3502.33	4502.33	6800.33	3952	5351.67	283
65.1667	266.333	1041.33	263	1125.33	269	273.667	4938.33	3073.67	2826.67	4194.67	4580.67	4148.33	3723.33	3443.67	4518.33	6688.33	4004.67	5361.33	280.667
65.2	252.333	1047.67	257	1148.67	281	289.333	4746.67	2994.33	2868.33	4023.33	4614	3903.33	3685.67	3486.33	4537	6536	3945.33	5384	280.667
65.2333	252	1048	262.333	1158.33	275	267	4654.67	3065.33	2838	4174.33	4512	3937.67	3646	3512.33	4547	6561.67	4018.33	5377	276.667
65.2667	252.333	1054	274.333	1174	266	280.667	4685.33	3062	2885.67	4093.67	4557.33	3875.67	3713.67	3542.33	4627	6655	4049	5398	289.333
65.3	258	1063	260.333	1181.33	270	274.333	4704.67	3039	2830	4187.67	4499.67	4053.33	3858	3490.33	4604.33	6658.33	4111	5366.33	285.667
65.3333	261.667	1041	277.667	1165.33	274.667	270.667	4697	3016.33	2765.33	4165.33	4645	4138.33	3730	3494	4548.33	6850.67	4078.33	5383	275.667
65.3667	237.333	1027	266	1120.33	274.667	273.667	4742.33	3203	2915	4129.33	4487	4118.33	3780.33	3549	4484.67	6524.33	4053	5553.33	275.667
65.4	252	1042	270.667	1087	276.333	275.333	4771.67	3344	2696.67	4082	4538.67	4178.33	3846.33	3469.33	4523.33	7047.33	4049	5364.67	286
65.4333	251.333	1078	267	1084.33	259.333	279.333	4734.33	3108	2774	4123.67	4443	4341.67	3905	3509	4579.67	6695.33	4042.67	5486	273.667
65.4667	254.667	1015.67	262.667	1152.67	275.667	270	4704.33	2982.33	2939.67	4138.67	4555	4084	3686.33	3500.67	4606.33	6784.67	3973	5438	282.667
65.5	241.667	1050.33	270.333	1132.33	267.333	281.667	4608	2879.67	3027	3987.33	4421	4230.33	3895.33	3502.67	4777.67	6710.67	4052	5285.67	286.333
65.5333	244.333	1055.33	275	1153.67	281.333	261	4480	2900.33	2998.67	4072.67	4493.33	3976.67	3887.67	3527.33	4523.67	6699	3966	5465.33	292
65.5667	255.333	1031	277.667	1150.33	273	277	4428	2949	2955.33	4088	4578.33	4017.33	3648	3505	4499	6574.33	3983	5373.67	284
65.6	251.667	1024.67	278.333	1167	267.333	267.667	4718.33	2923.67	2726.33	4026.33	4495	4401	3685	3494	4620	6499.33	4011.33	5352.67	281.333
65.6333	254	1030	270	1204	257.333	287.667	4782.67	2945.67	2750.67	4106	4500	3979.33	3734.33	3516.67	4683.33	6526	3996.67	5264.33	274.667
65.6667	233	1023	262.333	1131	279.667	279.667	4460	2987.67	3010.67	3962.33	4524.33	3886.67	3781.33	3474.33	4717.33	6884	4019.33	5454.33	292
65.7	251	1052.67	277.667	1117	281.333	281	4378.67	3012	2953.67	4063	4564	3998.33	3799.67	3531.67	4803.33	6886	4082.33	5459.67	282.333
65.7333	253	1041.67	274.333	1138.67	280.333	271.667	4424.67	2961.33	2989.67	4064.33	4484.67	3904	3738.33	3484	4782	6705.67	3972.33	5509.33	287.667
65.7667	258.333	1057	275	1159.33	271.667	264.667	4934	2942	3099.67	3943.67	4460.33	4380.33	3841	3474.33	4554.67	6672.67	3985.67	5381.33	277.667
65.8	247.667	1032	258.667	1232	265	279.667	4432.33	2931	3083	4026	4503.33	4447.67	3721	3479	4472.33	6672	3948.33	5374.33	281
65.8333	254	1040	286	1308	268.333	277.333	4396.67	2941.67	2815.33	4064.33	4504	4490.33	3745	3529	4592	6740	4139.33	5489.67	285
65.8667	243.333	1027	268	1206.67	281.333	284.333	4341	3058.33	2824	4115	4575.67	4674.67	3957.67	3505.33	4611.33	6686.33	4153.67	5514.33	287.667
65.9	246.667	1053.33	274.667	1191.67	274.333	275.667	4425	3180.67	2796.33	4087	4593.67	4526.33	3772.33	3561	4615.33	6627.67	4078.33	5388.67	281.333
65.9333	253	1046.67	281.667	1174.33	278.667	278	4583.67	3064.67	2955	4087.67	4499.67	4705.33	3691	3502.67	4625.33	6583.33	4068.33	5557	279
65.9667	252	1026	257.667	1126.67	273	278	4389	3080.33	3010.67	4090.33	4487	4547.33	3786.33	3489.33	4597	6733.67	4012	5458	273
66	246	1049.67	266.667	1211	272	273.667	4534	2926.33	3097.67	4067	4562.33	4447	3660.67	3503	4532	6467.67	4040	5376.33	285.333
66.0333	265.667	1065.67	270.333	1200	270.667	271.667	4359.33	2953	3097	4095.33	4457	4234.33	3704.33	3510.33	4544.67	6747.33	4008	5397	277.667
66.0667	247.667	1025.67	269.667	1132.33	275.667	271.333	4462.33	2966.33	2940.33	4171.67	4542	4051	3836.33	3633.33	4528	6737.67	4038	5342.33	283.667
66.1	244.667	1049.33	261.667	1138	273.667	279	4482	2935.33	2733.33	4107	4545.33	4209	3828.67	3509.33	4610.33	6718.33	4047.67	5451.67	279.333
66.1333	249.333	1028.33	270.667	1135.33	265.667	268.333	4541	2960	2691.67	4250.67	4507	4242.33	3926	3498.67	4645.33	6563.67	3943.33	5572.67	286.333
66.1667	251.333	1021.67	266.667	1222	263	263	4792.33	3022.33	3076	3988	4500	4202.67	3767.33	3561.67	4524.33	6527.33	4077.33	5410	268.667
66.2	248.667	1067	269	1242.33	264	273.333	4556.33	3062.67	3126	4064.33	4476.67	4133	3841.67	3451.33	4587.33	6529.33	4288.33	5328.33	272.333
66.2333	253	1054.33	262.333	1216	265.333	278	4896	2956.67	3150	4107.33	4529.33	4091.67	3841.33	3466	4551.33	6571.33	4157.67	5419	281.333
66.2667	242.667	1051.67	266.667	1148.67	271.333	275.333	4341	2949.33	3359.33	3926	4441.33	3992.67	3790	3469.67	4551.33	6371.33	3952	5449	280
66.3	250.667	1047.67	264.333	1176	267.333	276	4283.67	2834.33	3142.67	3971.33	4498.33	4111.67	3760.33	3526	4534.67	6395	4067	5463	279
66.3333	256	1029.67	263.667	1144.33	273	272.667	4446.67	2828.67	2981.67	3922.33	4563	4184.67	3760.33	3515.33	4572.33	6569.67	4025.33	5493.33	274
66.3667	252.333	1022.33	272.667	1186.33	270.667	269.333	4495.33	2901.67	3023.33	3989	4580	4157	3821	3520.67	4462.33	6534.67	4022.67	5611	282.667
66.4	248.333	1007.67	269	1182	264.333	284	4675	2736.33	2935.33	3983.33	4498.67	3945.33	3834.33	3464.33	4528.67	6591.67	4063.33	5589.67	290.333
66.4333	244.667	1057.33	266.333	1160.67	277.667	269.333	4506.33	2820	2766.67	3988	4529.33	4080	3838.67	3494.67	4522.33	6501.67	4070.67	5444	284.333
66.4667	255	1042.67	264	1189	273	290.333	4549.33	2829	2821.67	4007	4547.67	4098.33	3751	3572.33	4708.67	6618.33	4075.67	5451.67	292
66.5	251.333	1048.33	272.333	1139	266.667	275.667	4561	3062.33	2873	4037	4437.67	4103.67	3842	3518.33	4528.67	6673.67	3981	5423.67	285.667
66.5333	254	1052.33	274.667	1227	267.667	267	4563.33	3084	3130	3860.67	4499	4001.67	3783.33	3560	4493.67	6580	3990	5538	292
66.5667	245.333	1045.33	274.667	1153.33	269.667	270.667	4516	2911.67	3139.33	4159	4506	4119.67	3785.67	3477.67	4572.67	6435.67	4023.33	5440	286.667
66.6	237.667	1047.67	264.333	1189.67	263	265.667	4429	2912	3188.33	4013.67	4549	4063	3694.33	3527.67	4670.33	6471.33	4159	5625	284
[truncated: 22 more rows]

## Sheet: Fig 6B
Lag phase (h)
kiBVIE200K	kiBVID178N
53.25	39.18
51.98	41.22
38.56	38.21
26.21	35.29
48.14	37.21
55.76	45.48

[truncated: 13 more sheets: Fig 6C, Fig 6D, Fig 6E, Fig 6F, Fig 7B, Fig 7D, Table S1, Table S3, Fig S2A, Fig S2B, Fig S5C, Fig S10A, Fig S10B]
